# Supplementary material for: Identification of stable housekeeping genes in response to ionizing radiation in cancer research
Source: Sci Rep. 2017 Mar 6;7:43763. doi: 10.1038/srep43763 (PMC5338320; doi:10.1038/srep43763)
Supplement: Supplementary Dataset 1 [file srep43763-s2.xls]

## Sheet: A549
A549
		G6PD			IPO8			PGK1			PP1A			HMBS			GUSB			UBC			YWHAZ			GAPDH			HPRT1			ACTB			B2M			TBP			TFRC
		2Gy	4Gy	6Gy	2Gy	4Gy	6Gy	2Gy	4Gy	6Gy	2Gy	4Gy	6Gy	2Gy	4Gy	6Gy	2Gy	4Gy	6Gy	2Gy	4Gy	6Gy	2Gy	4Gy	6Gy	2Gy	4Gy	6Gy	2Gy	4Gy	6Gy	2Gy	4Gy	6Gy	2Gy	4Gy	6Gy	2Gy	4Gy	6Gy	2Gy	4Gy	6Gy
5min	BR1	22.1467	22.0117	21.6021	25.2662	25.1791	25.1368	23.145	21.1236	21.599	19.7241	19.0973	19.4737	31.6371	29.731	30.0579	23.4006	24.4326	24.3037	23.0391	22.5477	22.1223	27.6173	27.6802	26.5993	19.003	17.9291	16.1498	20.1807	21.1504	22.4498	21.1673	22.7231	21.7474	18.6008	19.8553	19.9007	27.1783	26.9255	26.0297	23.8341	24.2431	23.6087
		22.0656	22.1029	21.5618	24.947	25.1393	25.0264	23.1585	21.2811	21.4995	19.4182	18.7266	19.4244	31.0306	30.1054	30.1262	23.7014	24.5037	24.0537	23.3861	22.7545	22.0275	27.3111	27.7678	26.7452	19.0552	17.4116	16.159	20.0804	21.6787	22.5247	20.929	23.0709	21.4082	19.0003	19.8253	20.1195	27.2891	26.9881	25.6552	24.3473	24.6695	23.4922
		22.0054	22.0869	21.6083	25.5554	25.3205	25.384	23.0787	21.2788	21.5288	19.5584	18.7164	19.9193	31.6546	30.2075	30.1989	23.7498	24.9171	24.229	23.793	22.5685	22.7667	27.5761	28.0333	27.0604	18.6617	17.2632	16.0132	20.2236	21.3913	21.6104	20.4912	23.0404	21.4962	18.8583	20.025	20.1462	27.2887	26.9581	25.8264	24.3728	24.6316	23.6856
	BR2	22.2914	21.8708	22.8124	24.0981	25.235	26.0064	20.0186	21.0422	20.7733	17.3178	19.0709	18.6733	30.0024	29.5972	29.6829	23.4483	23.1718	24.1483	21.9389	21.1112	23.1752	25.6041	25.2095	27.6315	17.9532	17.0053	17.2283	21.0264	20.722	21.7874	22.2816	22.2013	22.1992	17.8601	17.8529	19.1534	25.0216	25.14	26.2404	22.6818	22.6719	23.8245
		22.2502	21.8741	22.6515	24.204	25.4753	26.1032	19.9796	21.0796	20.7356	17.0964	19.5697	18.8571	29.4012	29.5004	29.5982	23.5312	23.2543	24.2372	22.1188	21.3254	23.142	25.5108	25.2415	28.0008	17.1435	16.7107	17.2029	20.9956	20.6946	22.1103	22.7256	22.1554	22.1411	17.9725	18.0301	19.306	25.1303	25.1594	26.1587	22.6801	22.5805	23.9572
		22.0484	21.8617	22.5308	24.121	25.3585	26.0969	19.9737	21.1644	20.848	16.7235	19.1027	18.9638	29.5134	29.3021	29.4617	23.6232	23.2579	24.2347	22.1626	21.4046	23.1452	25.5952	25.1297	27.9625	17.2485	16.5119	17.03	20.8556	20.7552	21.7832	22.5412	22.3973	22.2372	17.9213	18.0432	19.2353	25.0912	25.2482	26.2476	23.6145	22.6459	23.7674
	BR3	21.8386	21.1884	22.0358	24.4613	23.993	24.6567	19.9971	20.1831	23.1324	18.6597	16.625	17.7294	28.4137	31.0158	31.7109	23.2233	22.2002	22.891	21.1974	21.7722	22.2578	25.3578	25.5517	26.7013	17.4243	19.227	18.6705	21.4431	21.8296	21.2262	21.6939	23.1705	23.5805	19.5074	19.6087	19.7657	25.8893	26.8612	26.9947	23.4285	24.031	24.2658
		21.7306	21.5179	22.0828	25.1308	23.9039	24.5118	20.2939	20.9592	23.4176	17.7031	17.0112	17.3233	28.8769	31.0111	31.8222	23.1572	22.0935	23.1828	21.1937	21.6322	22.2505	25.2277	25.2536	27.148	17.4712	19.1935	19.025	21.468	22	21.7261	21.5876	22.9512	23.2745	19.5569	19.636	20.5231	26.324	26.9874	27.0902	23.7091	24.7051	24.2223
		21.6849	21.7946	21.9721	24.5384	24.1242	24.6584	19.8711	20.5414	23.0373	18.1241	17.0934	17.7789	29.0187	30.685	32.2036	23.1795	22.137	22.9996	21.2696	21.7483	22.1084	25.3414	25.3752	27.0003	17.3615	19.1682	19.2245	21.5264	21.8703	21.5707	21.7437	23.0183	23.837	19.662	19.5878	19.6645	26.5053	26.8957	27.064	23.7831	24.769	24.2851
60min	BR1	24.3573	23.447	25.4315	24.6614	26.2287	24.5373	21.811	21.3054	22.3631	18.5671	18.0766	19.2314	29.963	30.4295	31.2696	23.3986	23.9752	24.3489	22.1041	22.4287	24.0411	26.7935	27.666	25.4533	17.5686	17.9347	18.4242	20.59	20.767	21.3683	19.49	24.0869	19.5349	19.6006	19.2366	19.7956	25.9317	27.0791	26.5772	22.7711	25.2862	23.4113
		24.4377	23.3664	25.2827	24.74	26.256	24.4341	21.7262	21.5209	21.8459	18.2911	18.0985	18.679	30.0272	30.292	31.0297	23.4829	24.5372	24.06	22.188	22.2021	24.0644	26.5846	27.8169	25.3396	16.9302	17.5615	18.3834	20.7745	20.832	21.8345	19.0096	24.248	19.5998	19.7166	19.219	20.0577	26.0708	27.2866	26.3928	22.8477	25.4656	23.7149
		24.7934	23.9238	25.4523	24.7898	26.2448	24.5424	21.8165	21.7045	21.8354	18.8284	18.0248	18.5294	29.7394	30.8148	31.2098	23.5053	23.6695	23.9911	22.3191	22.4526	24.0879	26.4985	28.0186	25.4828	16.7535	17.4	18.1506	21.003	20.8204	21.7063	19.0891	24.4627	19.9765	19.962	19.4197	19.9827	25.9014	27.3689	25.7789	23.0638	25.5262	23.365
	BR2	23.6684	23.5277	22.4965	25.2265	26.0923	25.5738	19.6838	21.3555	20.908	18.2103	19.0768	18.9605	31.0554	30.0747	30.112	23.8347	23.1615	23.4718	22.7557	21.5081	21.4139	26.4376	25.7536	25.5538	17.6559	17.2355	17.1056	21.4416	21.0548	21.2689	23.7273	23.0623	23.2021	18.2923	18.1269	18.4889	26.0734	25.8862	25.3276	23.8213	23.3243	22.8639
		23.7636	23.2889	22.4016	25.4346	26.2913	25.1231	19.7887	21.7455	21.2225	18.4044	18.7023	18.6662	30.7802	30.1507	30.0244	24.0181	23.3507	23.3748	22.8104	21.6102	21.3875	26.601	25.7553	25.5083	17.5483	17.567	17.0891	21.5297	21.299	21.0839	24.1206	23.5898	23.0624	18.3161	18.3636	18.6551	26.2186	25.7419	25.4071	23.9315	23.4591	22.7812
		23.596	23.2063	22.8941	25.3905	25.9727	24.8874	20.1836	21.8044	21.1513	18.1925	19.0873	18.9475	30.9263	29.7882	30.1318	24.0197	23.2752	23.4395	22.6964	21.7054	21.3961	26.6063	25.8766	25.4064	17.801	17.0908	17.1347	21.5203	20.8218	21.2025	24.1106	23.866	22.8753	18.2524	18.1153	18.4713	26.0247	25.8434	25.4302	24.1864	23.5105	22.9724
	BR3	20.9596	22.4115	21.7726	24.0457	25.3984	24.0822	20.5679	20.4071	19.8692	16.8165	20.3992	17.8846	30.9531	29.3842	29.2611	22.0636	24.1507	23.5497	21.3233	22.6851	20.6889	25.1961	25.0151	25.6325	18.3091	16.2585	16.7291	21.3706	21.6021	21.2121	23.1518	22.0742	22.2071	19.1475	20.4365	19.1276	27.0142	25.8424	26.0112	25.0701	23.1243	23.0873
		21.1628	22.6589	22.2791	23.8536	25.6561	23.9569	20.2511	20.3593	19.856	16.9916	20.0883	17.8987	30.4582	29.3929	29.3007	22.3312	24.1058	23.7731	21.3832	22.5365	20.8252	25.2145	25.7998	25.7332	18.2664	16.2417	17.294	21.5569	21.5197	21.4932	23.0352	22.234	22.5795	19.1059	20.9836	19.802	27.1452	25.9503	26.2306	25.5251	22.9461	23.1993
		21.8584	22.2941	21.6555	23.9462	25.6242	24.0938	20.4672	21.1472	20.2938	17.5998	20.0242	18.3439	30.0616	29.5504	29.1316	22.2797	24.0988	23.5912	21.2146	22.722	21.0088	25.3558	25.9004	25.6004	18.2556	16.2688	16.3996	21.2892	21.6076	21.3044	23.1039	22.2372	22.494	19.2194	21.2865	19.5959	27.1714	25.9204	26.1218	25.1462	22.859	23.4487
5hr	BR1	21.857	22.1392	22.3542	24.5984	24.9754	24.6383	21.6975	20.7568	20.6532	19.0778	18.1025	18.3014	30.2896	29.5687	30.103	24.0095	24.0311	23.9204	22.4844	22.117	21.7849	26.5899	27.3629	26.3672	16.9303	17.2352	17.2782	20.7271	21.1559	21.2571	19.142	22.8503	21.4226	20.1629	19.1323	21.0245	26.0508	26.597	26.3229	22.8444	24.0991	23.4083
		21.8489	22.133	22.3092	24.7082	25.1246	24.6313	21.8551	20.932	20.5298	19.0956	18.446	18.1272	30.2063	29.7566	29.9257	23.8904	24.1465	23.8977	22.5093	22.5207	21.5052	26.5882	27.5943	26.3644	16.8366	16.9667	16.5542	20.846	21.0874	21.464	19.5443	22.9999	21.5103	20.2753	19.3222	20.4197	26.221	26.7038	26.2892	22.8718	24.2814	23.4798
		21.579	22.3727	22.589	25.0138	25.5057	24.7735	21.8336	21.0964	20.8377	19.0322	18.0163	18.0256	29.9974	29.7163	29.6503	23.7974	24.1046	23.668	22.5259	22.4036	21.4793	26.6174	27.5013	26.2908	16.6606	16.8584	16.3744	20.8513	21.0389	21.2139	19.4541	23.2183	21.9344	20.6526	19.5458	20.208	26.2187	26.7249	26.3263	23.157	24.2733	23.5247
	BR2	22.2846	22.497	22.9399	23.6498	25.8653	25.3377	19.9729	21.2852	20.9539	16.8271	19.3058	16.0723	29.8918	29.7737	29.7302	23.4018	23.198	23.251	22.2416	21.6049	21.8913	25.769	25.7112	25.8028	17.0837	16.7891	16.6401	21.0622	21.0709	20.7563	22.2188	21.88	22.5583	17.7595	18.0004	18.3056	25.0784	25.3303	25.291	22.8567	23.1587	23.1013
		22.2611	22.4173	22.6668	22.9159	25.8273	25.201	19.6358	21.3264	20.9592	16.9359	19.1965	15.8956	29.7456	29.5894	29.8616	23.3918	23.2475	23.3409	22.2497	21.7069	21.8708	25.8206	25.5983	25.7257	16.8224	16.6142	16.8759	20.7605	20.6361	21.4701	22.5467	21.7979	23.0791	17.7504	18.0423	18.3262	24.9573	25.2342	25.3526	22.9436	23.0858	23.0298
		22.1763	22.4785	22.7548	22.8142	25.9263	25.1838	19.5723	21.6112	20.9699	16.719	20.024	16.1716	30.1214	29.814	29.8378	23.4829	23.266	23.3261	22.3238	21.888	21.8754	26.1489	25.67	25.6335	16.7669	16.716	16.9579	20.5904	21.0418	21.1417	22.2823	21.6245	23.1048	17.7838	18.0768	18.3041	25.066	25.3482	25.3359	23.0442	23.309	23.2232
	BR3	22.6877	22.903	21.8007	24.794	23.8803	25.5865	21.3324	22.1212	20.0302	17.9414	17.1589	19.3095	30.4093	30.0841	28.6085	24.0636	22.8171	23.6175	22.9198	22.0143	22.7611	26.2271	25.6845	25.9826	17.572	17.6984	15.6183	21.0109	21.3678	21.0795	16.7909	23.9676	22.3741	19.6108	18.9639	20.0829	25.8123	26.7849	25.0815	23.5693	24.3678	22.9214
		22.2671	23.1978	21.9409	25.1237	24.1731	25.1752	20.7633	21.7978	20.1016	18.2908	16.2906	18.9975	30.7779	29.6699	28.8779	23.9968	22.6423	24.0175	22.7434	21.7625	22.7579	26.4023	25.3113	26.2798	17.8137	17.5792	15.4674	20.9247	21.4528	21.1826	16.6809	23.2639	22.5431	19.3898	19.5162	20.2188	25.9471	26.5854	25.0459	23.688	24.6077	23.1485
		22.1211	23.1332	21.8795	24.7564	23.9551	25.3219	20.737	21.8945	20.5147	17.9758	16.8729	19.4147	30.5623	30.505	28.7799	24.057	22.4498	24.1379	23.0223	22.0045	23.4391	26.3768	25.5908	26.1051	17.2178	17.7223	15.4693	21.0383	21.7789	21.1472	16.6956	23.3214	22.4701	19.2068	19.1478	20.4474	26.3581	27.1692	24.9408	23.6095	25.2302	23.2172
24hr	BR1	20.7147	19.4729	21.4682	24.3387	23.4786	25.7941	20.4617	19.4784	20.2064	18.7042	18.0702	18.862	28.4568	27.2057	29.4151	24.1105	23.4966	24.9425	21.883	19.6615	21.2619	26.2393	23.7085	26.8212	15.3919	15.1738	15.367	20.4698	21.9231	21.7171	19.0095	19.5056	20.2925	19.8813	19.4933	19.0655	25.254	24.1118	26.5215	22.7909	22.461	24.9124
		20.4678	20.3993	20.8028	24.3277	23.6267	25.9527	20.9588	19.46	20.3426	18.6659	18.365	18.8685	28.8665	27.1676	29.5434	24.2015	23.5717	24.9124	22.0174	20.0224	21.0359	26.4411	23.6315	26.4457	15.0007	15.8278	15.2243	20.4004	21.4874	21.4498	19.135	19.9555	20.3512	19.7008	19.7008	19.0231	25.773	24.6325	26.6603	22.7756	22.578	24.7741
		20.5899	20.1059	21.029	24.5644	23.6797	26.0605	20.3984	19.296	20.2325	18.5061	18.1945	18.7005	29.4077	27.5899	29.4655	24.0959	24.0929	24.9538	21.7456	20.0875	21.1798	26.447	24.0284	27.004	14.9766	15.7801	15.0085	20.3897	21.9242	21.0884	18.8742	20.0161	20.64	19.4736	19.8269	19.1972	25.7827	24.48	26.7914	22.8745	22.492	25.0697
	BR2	22.5137	22.1817	23.3195	26.3924	26.3753	26.9528	21.1608	20.6799	22.0548	19.4579	19.4276	19.9162	29.4122	29.0517	31.1561	24.9255	24.4768	24.2432	24.0417	23.8233	23.6438	28.3559	28.225	28.2727	17.2821	17.04	18.2688	23.0492	22.879	22.8739	22.8451	22.4451	23.7623	20.0303	19.4385	19.4096	27.4533	27.1737	27.3889	24.4563	24.2779	24.8162
		22.7783	22.2937	23.3868	26.5129	26.4645	27.0232	21.1518	20.6235	21.9415	19.6978	19.4741	19.9583	29.518	29.1565	30.8355	25.0156	24.6747	24.3438	24.2161	24.0235	23.5497	28.6149	28.0694	28.3191	17.5773	17.0523	18.0789	23.5651	23.0276	22.9398	22.6737	22.4615	23.7326	20.2558	19.4297	19.3639	27.2373	26.7063	27.2327	24.431	24.3293	24.5728
		22.7617	22.2536	23.2391	26.4814	26.4498	27.034	21.2218	20.71	22.1082	19.766	19.46	20.0647	29.258	28.8779	30.5502	24.8862	24.5133	24.3402	24.1464	23.9454	23.6518	29.002	28.0802	28.4549	17.4029	16.8407	17.609	23.2262	22.8831	22.9657	22.8473	22.6343	24.052	20.0052	19.2582	19.3464	27.2543	26.4689	27.4544	24.4819	24.2352	24.972
	BR3	23.2709	23.9573	22.6009	25.0359	26.2599	26.0845	21.4944	23.6801	20.8387	19.0504	19.7813	19.0399	31.4522	30.9828	29.185	24.4322	22.5708	23.7623	22.1875	21.2882	21.7569	25.7885	24.3617	25.3586	18.2473	19.477	18.2466	20.8049	20.7414	21.0294	18.3873	23.7069	24.0408	19.7893	20.4325	20.0285	26.2692	26.5591	26.2519	24.3586	24.3858	25.1564
		23.1845	24.0803	22.2787	25.2192	26.2332	26.5406	22.0223	23.7081	21.1098	18.986	19.8471	18.2206	31.0107	31.0005	29.1416	24.4872	23.0059	23.5881	22.1267	21.1765	21.3973	25.8354	24.3155	25.0171	18.1575	19.9455	18.2166	20.9964	21.0176	21.0555	17.93	23.0891	24.1735	19.8473	20.9676	20.1238	27.0328	26.7193	26.589	24.3252	24.83	25.6303
		22.7595	24.0688	21.8303	25.293	26.147	26.1279	21.7348	23.8048	21.0279	19.0225	19.9388	18.3312	31.4853	30.2795	29.43	24.3542	22.5266	23.6064	22.1367	20.9811	21.3071	25.7904	24.5295	25.0519	17.7146	20.1284	18.2023	20.8112	21.0808	21.0232	17.4465	23.6947	24.6339	19.8121	21.2538	20.0517	26.5142	26.5836	26.5536	24.5673	24.6167	25.8479
48hr	BR1	19.7257	20.5235	19.4295	24.2784	24.3683	23.9916	19.8181	19.978	19.4912	17.8188	19.8701	18.275	27.7544	28.9336	28.7115	23.8372	23.7149	24.1674	21.4072	19.4301	20.6177	25.7591	23.7516	24.5292	14.4569	16.3071	15.6559	19.7542	22.1799	21.8981	17.7136	20.757	19.5637	18.219	19.5898	18.712	25.0961	24.6741	25.4366	22.1245	23.0346	22.5621
		19.6961	21.1321	19.4962	24.353	24.4373	23.8522	20.0287	20.3381	19.6596	18.0643	19.9615	18.0958	28.1325	28.9221	28.7681	23.8298	23.796	24.0326	21.4259	19.9433	20.4417	25.6514	23.8161	24.518	14.3051	16.307	15.5601	20.1166	22.2753	21.6875	18.1466	20.9339	19.9786	17.9087	19.5891	18.6594	25.2098	25.1616	25.3567	22.3409	23.2058	22.5309
		20.0447	20.9779	19.5563	24.3035	24.4225	23.9967	20.0553	20.4044	19.4962	17.8107	19.9639	18.1051	28.1749	28.7148	28.6717	24.0119	23.8042	24.0154	21.5656	19.8198	20.2901	25.8859	23.829	24.4877	14.3728	16.3602	15.6143	19.9153	22.4805	21.4573	18.3378	21.0687	20.1397	18.2267	20.2318	18.6807	25.0363	25.097	25.3822	22.3043	23.1222	22.7858
	BR2	24.6939	23.2951	22.1531	25.1892	26.3015	24.2401	20.7639	20.7221	19.3788	16.3696	17.5225	19.4278	30.4792	30.9053	29.9305	23.6921	23.5249	23.731	22.4975	22.2428	21.9734	27.7054	27.5777	27.4931	17.3882	17.6063	17.3707	22.0432	21.2483	22.786	24.1923	24.7513	24.4979	18.0804	18.2671	18.4984	25.9045	26.5054	26.0559	23.2684	23.7621	23.3692
		23.8308	23.3546	22.4772	25.0874	26.3715	23.6831	20.836	20.5785	19.4664	16.8158	17.6395	19.528	30.394	30.8762	30.4578	23.7468	23.5811	23.8309	22.5379	22.2328	22.0147	27.7763	27.9027	27.5934	17.8325	17.9382	17.1766	22.087	21.556	22.3126	24.3103	25.0512	24.5639	18.1119	18.2972	18.6015	25.9423	26.5406	26.2465	23.3863	23.8744	23.5028
		24.0985	23.5329	22.3561	24.8441	27.0025	23.9667	20.6422	20.5094	19.4249	17.273	17.4285	19.9598	30.2256	30.8327	30.0268	23.123	23.4671	23.8156	22.7322	22.3596	21.9118	27.8969	27.692	27.5185	18.0574	17.3061	17.1203	21.9655	21.7495	22.5932	24.2836	25.6368	24.4449	18.0922	18.1896	18.5358	25.8749	26.5713	26.2492	23.7087	23.9463	23.7169
	BR3	21.4546	23.8721	22.6098	23.9024	26.3193	25.1128	20.102	22.572	21.1985	17.5168	20.0262	18.9525	29.0147	30.1135	29.5809	22.7669	23.0864	24.2032	19.4883	20.1455	21.4257	23.7118	24.1525	25.077	17.9195	18.268	17.8947	22.0074	21.276	21.8849	24.8321	26.2193	24.5192	20.4276	20.1818	19.4226	26.2702	26.4881	26.1008	25.1063	25.0275	24.9629
		21.3474	24.0164	21.7363	24.0788	26.5101	25.2782	20.1786	22.4847	21.3021	17.9636	20.1058	19.0532	29.1275	30.7729	29.7731	23.0015	23.0883	23.9398	19.5613	20.1067	21.3604	23.6952	23.8416	25.0624	18.1345	18.3098	17.7512	22.2831	21.2444	21.9882	24.1108	26.314	24.6011	20.3871	20.2088	19.5339	25.6699	27.2213	26.1416	25.5725	25.0313	25.1759
		21.0025	23.7666	22.1038	24.3957	26.5147	25.3509	19.9086	22.5176	21.0275	17.6406	20.0562	18.8459	28.2215	30.7442	29.6645	22.8124	23.2222	23.7984	20.2247	20.0985	21.6896	23.8436	24.0034	24.8011	17.9686	18.621	18.3597	21.8685	22.0664	22.0139	24.17	26.3962	24.7534	20.7457	20.355	19.7621	26.1908	27.3707	26.6872	25.6526	25.1342	25.3028
		G6PD	IPO8	PGK1	PP1A	HMBS	GUSB	UBC	YWHAZ	GAPDH	HPRT1	ACTB	B2M	TBP	TFRC
Untreated	BR1	23.0061	24.6485	20.415	18.6509	29.0327	24.0653	22.1499	26.542	18.352	21.2676	21.0558	20.4143	26.8137	22.625
		22.7059	24.8927	20.8035	18.4292	29.1666	24.1593	22.6808	26.5783	18.4635	21.2769	20.8676	20.1576	27.1325	22.6961
		22.6516	25.0427	20.707	18.4982	29.4504	24.2793	22.9968	26.8345	18.5843	21.0634	21.1862	20.276	27.2883	22.6362
	BR2	23.5082	23.8777	19.407	16.6469	30.3684	23.7495	22.9166	25.8193	16.4064	20.9699	23.2774	18.2884	25.5014	23.6501
		23.7584	24.3704	19.6262	16.5666	30.1063	23.7718	22.9414	25.9124	16.7854	20.9888	23.4928	18.3853	25.5373	23.6305
		24.2675	24.6538	19.8224	16.3281	30.3373	23.623	22.8195	25.9555	16.9132	21.3911	23.3422	18.1127	25.5917	23.5439
	BR3	22.2862	25.6241	21.7285	17.7776	29.2109	23.3222	22.3269	26.2945	16.8098	21.1192	22.9912	19.4694	25.8849	24.7562
		22.491	25.6443	21.6473	17.7615	29.1795	23.2654	22.0833	26.1397	16.8845	21.2837	22.9642	19.4136	26.6042	25.2686
		22.6794	25.5039	21.6047	18.5214	29.1256	23.2042	21.8351	26.1348	16.9625	21.1465	23.2995	19.8164	25.9574	25.1451

## Sheet: NCI-H226
NCI-H226
		G6PD			IPO8			PGK1			PP1A			HMBS			GUSB			UBC			YWHAZ			GAPDH			HPRT1			ACTB			B2M			TBP			TFRC
		2Gy	4Gy	6Gy	2Gy	4Gy	6Gy	2Gy	4Gy	6Gy	2Gy	4Gy	6Gy	2Gy	4Gy	6Gy	2Gy	4Gy	6Gy	2Gy	4Gy	6Gy	2Gy	4Gy	6Gy	2Gy	4Gy	6Gy	2Gy	4Gy	6Gy	2Gy	4Gy	6Gy	2Gy	4Gy	6Gy	2Gy	4Gy	6Gy	2Gy	4Gy	6Gy
5 min	first BR	23.3537	23.6486	23.5729	23.4882	23.4082	23.2583	19.717	19.7673	19.1852	16.7804	16.5717	17.1135	29.0038	28.9161	28.4465	23.0284	22.9967	23.0957	20.5417	20.4768	20.5654	25.1098	25.172	25.0018	15.5491	15.3184	15.1189	22.0026	21.5904	21.5274	18.0774	18.0073	17.6356	16.3357	16.2352	16.6564	24.5517	24.2314	23.8401	20.8487	20.5516	20.527
		23.3082	23.7412	23.8574	23.4961	23.3835	23.1523	19.9828	19.8514	19.5295	16.877	16.6603	16.941	29.1704	28.9207	28.6664	23.0083	23.3255	22.8341	20.9083	20.8688	20.5991	25.3276	25.2221	25.0752	15.5236	15.6598	15.3177	21.8997	22.1249	22.0184	18.148	18.2646	17.8535	16.6249	16.2351	16.08	24.4912	24.4073	24.0739	21.2045	20.8062	20.4249
		23.4835	23.7092	24.2611	23.763	23.7421	23.3232	20.0286	19.82	19.6624	16.9734	16.8037	17.4225	29.0574	29.0935	28.7389	23.0836	23.1833	22.7753	20.8047	20.769	20.3164	25.2491	25.1457	24.9983	15.3353	15.4512	15.1655	22.1937	22.1368	21.7936	18.1583	18.1792	17.786	16.945	16.4675	16.2844	24.5454	24.4258	24.221	21.1855	20.9025	20.5697
	Second BR	25.1295	25.1081	27.8781	24.0119	25.1953	26.0778	20.6665	21.263	25.0505	17.5835	18.2765	18.2641	29.4977	29.6901	33.5888	23.8637	24.2545	23.8912	20.982	22.0484	23.4752	26.1203	27.111	29.0896	16.5162	16.6559	20.2814	22.9704	23.4386	22.3864	20.6464	21.2908	25.083	17.5587	17.931	17.181	25.1767	25.31	27.7156	21.7164	22.6268	23.6823
		25.2146	25.1721	26.9732	24.0748	25.2761	26.0722	20.6747	21.1435	24.959	17.5607	18.4657	18.2548	29.1808	29.7417	33.6504	23.9023	24.3209	24.0365	20.9819	21.949	23.431	26.2258	27.239	28.9779	16.4471	16.6152	20.3509	22.9244	23.3564	22.3429	20.4602	21.219	24.976	17.4978	17.9288	17.0229	25.252	25.2373	27.3816	21.5418	22.6547	23.6422
		25.1216	24.673	27.446	24.0228	25.2887	26.0519	20.7468	21.1398	24.9245	17.6174	18.2819	18.2321	29.2771	30.1679	33.7838	23.8723	24.1526	23.9842	20.9521	22.052	23.426	26.1776	27.0487	28.8723	16.4351	16.5452	20.2753	23.0249	23.2769	23.225	20.5588	21.2516	24.6048	17.4515	17.8481	17.2649	25.1153	25.1971	27.5323	21.5033	22.6946	23.8013
60 min	first BR	23.3607	27.5696	24.4075	23.295	26.3882	23.9873	19.6843	22.2844	19.1791	17.0371	17.9306	17.5346	28.5714	31.4217	29.2315	23.0862	24.1859	23.025	20.4484	22.2043	20.7521	24.5746	27.4457	25.193	15.4275	20.0251	15.7148	20.9195	22.6825	22.0359	17.5519	22.3582	18.1325	16.1801	16.9206	16.5484	23.8148	26.7308	24.4117	20.6501	23.82	20.952
		23.3873	27.6651	24.7216	23.3779	26.5593	23.7574	19.6072	22.2763	19.3668	17.2589	18.1715	16.5438	29.1937	31.2586	29.2018	22.6974	24.1624	23.4669	20.5063	22.191	20.9164	24.9813	27.6301	25.5597	15.4652	19.7033	15.53	21.5375	22.9049	22.1643	17.777	22.3505	18.3034	16.2705	17.1454	16.3557	24.0929	26.863	24.7329	20.7177	23.8258	20.6801
		24.0191	27.4748	24.8244	23.5095	26.5898	24.0223	20.0041	22.2895	20.0869	16.9637	18.0534	16.856	28.6873	31.9323	29.5696	22.8026	24.1461	22.8513	20.4668	22.1588	20.9595	25.2612	27.5989	25.5954	15.3982	19.7475	15.8336	21.3475	23.0835	22.3631	17.6328	22.4396	19.0089	16.4085	17.0467	16.8034	24.1262	26.9643	24.4953	20.6863	23.9328	20.8704
	Second BR	25.0961	27.805	24.6913	24.3922	26.3706	24.0835	20.8452	24.0012	20.9886	17.8715	17.681	17.7973	29.4896	32.302	29.208	24.2816	23.7459	23.8385	21.5764	22.6624	20.784	26.4479	27.7353	26.2402	17.03	19.4596	16.1501	23.2314	22.9108	22.7715	20.3819	23.1863	24.2953	17.9419	17.3526	16.8029	25.4057	27.0795	25.0601	21.7314	23.7396	21.5612
		25.0804	27.6053	24.691	24.4405	26.3626	24.043	20.9323	24.0212	20.8037	18.2139	17.665	17.8123	29.5065	32.8306	29.1896	24.3238	23.7161	23.9879	21.4721	22.6193	20.7866	26.4896	27.688	26.2573	16.979	19.4067	16.1157	23.1953	22.7966	22.9791	20.2553	23.1676	23.7811	18.1222	17.4793	16.8201	25.4331	27.0301	25.0353	21.8085	23.8206	21.5385
		25.0252	27.5002	24.5902	24.4356	26.2385	24.0263	20.9882	23.9227	20.7596	18.0806	17.5106	17.776	29.4393	32.3656	29.4502	24.249	23.702	23.7089	21.4565	22.5615	20.8695	26.5138	27.7059	26.1022	16.8647	19.3782	16.1489	23.1926	22.7299	23.2606	20.3369	23.2809	24.4904	18.1047	17.3111	17.0125	25.2478	27.1276	25.0321	21.8168	24.0006	21.6015
5 h	first BR	27.7389	24.5442	23.4168	26.467	24.0186	23.5123	22.1151	20.3065	19.739	17.5307	16.8186	16.4829	31.9627	29.5039	28.9477	23.588	23.2837	23.2825	22.1216	20.9248	20.3726	27.339	25.3838	25.1011	17.8325	16.616	16.2224	21.9924	22.1323	22.0804	22.7359	19.3009	18.4229	16.3888	16.1599	15.4361	26.5964	24.7423	24.2793	23.781	21.0173	20.4336
		27.771	24.4952	23.3975	26.5573	24.1136	23.5273	22.0842	20.1842	19.7564	17.6688	16.7826	16.5748	31.2926	30.1978	28.9457	23.6692	23.5105	23.4049	22.132	21.102	20.4941	27.5338	25.5779	25.0785	17.4682	16.5285	16.146	22.2098	22.3407	22.1683	22.4892	19.4456	18.6659	16.7998	16.2733	15.2144	26.46	25.0926	24.3875	23.7079	21.2254	20.3615
		27.4062	25.0046	23.1082	26.7294	24.4294	23.8404	22.138	20.4215	19.8667	17.7379	17.1123	16.5049	31.499	29.9864	29.3764	23.7034	23.4001	23.2851	22.1015	21.3411	20.3755	27.4539	25.9186	25.1965	17.485	16.3748	15.7357	22.1262	22.2043	22.2596	22.6603	19.5043	18.587	16.553	16.7952	15.704	26.6508	25.0103	24.5959	23.8955	21.4791	20.7389
	Second BR	27.6413	25.3053	24.5457	27.3374	24.3356	24.2522	24.2467	20.7438	20.7092	21.0599	17.7971	17.8978	32.6481	29.26	29.1487	26.6839	23.9483	24.6176	23.8014	20.8816	20.9893	29.4265	26.0493	26.0299	20.3795	15.9609	16.1175	25.4433	22.9432	23.3528	23.3719	22.2973	21.8812	20.7311	16.8747	16.775	27.9544	25.067	24.7462	24.1465	20.9869	21.0227
		27.5116	25.379	24.5416	27.2087	24.2453	24.2652	24.2419	20.7117	20.7268	20.9816	17.8518	17.9345	33.2158	29.6377	29.5715	26.6953	23.9933	23.9563	23.6724	20.9393	21.0908	29.2305	26.0357	26.3197	20.5486	16.0358	16.083	25.3937	22.9297	23.2397	23.3317	22.4276	21.4445	20.8988	16.6692	16.7994	27.7775	25.0419	24.8844	24.121	21.0251	21.0515
		27.5313	25.2789	24.5467	27.43	24.2575	24.241	24.3486	20.7892	20.7813	20.7818	17.8222	17.9918	32.7066	29.3516	29.3184	26.8199	23.9641	23.9246	23.6906	20.9121	21.1482	29.378	26.0818	26.1227	20.2164	16.0324	15.9365	25.5359	22.7424	23.1195	23.3368	22.2832	21.3289	21.0182	16.7824	16.7905	27.5941	25.0877	24.9302	24.0839	21.0428	21.0291
24 h	first BR	25.6156	26.7906	24.8517	24.7415	25.3335	24.3159	21.7214	22.2266	20.9076	19.2757	19.4896	18.9999	30.6633	31.6588	29.9765	24.9949	25.0936	23.9	21.4103	21.6738	20.9012	24.2113	24.4572	23.3483	17.6826	18.3113	17.1697	23.1675	23.843	23.5221	21.0776	21.8735	20.2544	17.7738	18.0692	17.195	25.5673	26.1666	25.0937	21.8471	21.4031	20.7956
		26.1186	26.8477	24.7526	25.0238	25.2278	24.1202	21.912	22.3096	21.0886	19.4031	19.3202	19.4183	30.5279	31.8493	29.6896	25.0896	25.1089	23.8643	21.4795	21.8816	21.044	24.0439	24.2085	23.3526	17.7405	18.3229	17.3595	23.4784	23.7252	22.768	21.181	22.0292	20.5895	17.7671	17.9589	17.0394	25.7972	26.3261	25.25	21.4833	22.062	20.7139
		26.2658	27.1893	24.5891	25.1041	25.269	24.2263	21.8424	22.3604	21.1037	19.1801	19.4026	19.6465	31.0665	31.4708	29.9008	25.0147	25.2357	24.4504	21.6343	21.9409	21.1163	24.1272	24.5239	23.8573	17.7438	18.2621	17.0499	23.5154	23.5793	23.117	21.0554	22.0348	20.5034	17.9861	18.2569	17.1929	25.9334	26.4314	25.2209	21.6784	21.8448	20.9461
	Second BR	29.3066	27.043	26.5592	27.9421	26.9272	26.6259	26.157	24.4614	24.2763	21.4679	22.2506	22.1525	29.3323	31.1276	31.1058	26.1806	26.1406	26.2535	23.069	22.3589	22.3722	26.3055	25.8387	25.6063	22.1477	19.5222	18.9779	25.4736	25.2232	25.7629	27.2555	26.186	25.9795	19.5925	19.412	19.4265	29.0743	27.0537	26.4956	24.5636	23.0575	22.6435
		28.5459	27.0476	26.4498	28.0545	27.0077	26.5741	25.8105	24.5222	24.2198	21.4877	22.0843	22.0933	29.1666	31.6142	31.18	26.2607	26.3474	26.2372	23.0295	22.3036	22.2497	26.3215	25.8055	25.5417	22.0884	19.3504	19.0826	25.4787	25.3743	25.8155	27.2055	26.0402	25.8115	19.8545	19.3437	19.3937	28.8968	26.9544	26.3607	24.6416	23.1897	22.7098
		29.0954	26.8916	26.584	27.9682	26.9404	26.6643	25.5233	24.5672	24.2516	21.3946	22.1006	22.0606	28.7903	31.938	31.1682	26.2121	26.2105	26.4224	23.0395	22.3979	22.2634	26.2967	25.6585	25.5357	22.0531	19.2265	19.0476	25.3635	25.278	25.7308	27.2236	26.2198	25.7456	19.8586	19.2554	19.4978	28.8765	26.9052	26.5283	24.7562	23.199	22.7599
48 h	first BR	26.7582	25.1459	26.3286	25.0944	25.0078	26.0087	21.7654	20.7898	21.7996	18.1362	17.9686	17.9769	31.0424	29.8895	30.5983	23.8861	23.7382	24.1008	22.3219	22.3617	22.689	26.8741	26.0695	26.1807	18.4982	17.4543	17.4444	23.4872	23.5557	23.8302	25.4108	24.2459	22.4186	17.6376	17.2642	17.9442	26.4138	26.0226	25.8449	23.0894	22.3077	22.0213
		27.1325	25.3385	26.3719	25.3348	25.0692	25.8642	21.4833	20.9015	21.8424	18.2097	18.0468	17.958	30.8135	30.0224	30.1618	23.8106	23.8163	24.1146	22.3991	22.3501	22.6792	26.8596	25.9433	26.1364	18.6072	17.3997	17.4606	23.4069	23.3302	23.7511	25.2768	24.1564	22.299	17.7002	17.3807	18.0277	26.3386	26.1677	25.9492	23.0975	22.3859	22.1068
		27.287	25.206	26.3801	25.323	25.012	25.8379	21.6116	21.3366	21.8761	18.4712	18.1182	17.9816	31.0679	29.7302	30.0092	24.0339	23.7655	24.1589	22.3473	22.3539	22.5275	26.7601	26.0064	26.1634	18.4735	17.3284	17.513	23.736	23.3859	23.6994	25.5101	24.1763	22.4994	17.7156	17.541	18.14	26.4718	26.0663	25.9071	22.6672	22.2651	22.2323
	Second BR	28.1545	26.3916	26.5206	26.7514	26.2593	26.0262	23.5725	22.0753	21.7296	18.2338	18.4444	18.2371	31.9297	30.271	30.2002	23.7967	24.4956	24.1135	23.4239	22.8236	22.3894	27.3578	27.0427	26.0579	19.9852	17.5753	16.6093	23.0561	24.236	23.7421	25.0127	23.0686	23.7823	18.0245	18.251	16.6119	27.1899	26.4105	25.7855	23.6922	22.3119	22.1126
		28.255	26.3587	26.5166	26.8825	26.349	25.9073	23.5993	22.1176	21.6441	18.4144	18.593	18.2143	32.7312	30.193	29.9213	23.9913	24.4515	23.9414	23.486	22.6937	22.3438	27.4618	26.9473	26.2163	20.1584	17.6108	16.7408	23.0036	24.3186	24.5163	25.1671	23.068	23.3166	18.1058	18.4026	16.8176	27.2817	26.1554	25.805	23.6333	22.2763	22.0466
		28.1058	26.3059	26.5196	26.7975	26.5567	25.9481	23.6077	22.0878	21.6381	18.3267	18.2031	18.1664	32.5202	30.279	30.2202	23.9262	24.454	23.8392	23.6343	22.677	22.3964	27.3217	26.7557	26.2022	19.894	17.8507	16.6802	23.1386	24.1386	24.2203	25.2017	23.2652	23.3565	17.9813	18.1201	17.0036	27.1954	26.3452	25.96	23.744	22.5752	22.1757
		G6PD	IPO8	PGK1	PP1A	HMBS	GUSB	UBC	YWHAZ	GAPDH	HPRT1	ACTB	B2M	TBP	TFRC
Untreated	first BR	26.1589	26.1582	22.0357	19.9191	32.3709	25.0795	23.3101	28.4518	21.1673	22.6607	23.4648	17.5726	26.7398	23.2924
		26.1424	26.0315	22.0349	19.6207	31.7975	24.6726	23.2103	28.3883	20.9584	22.5273	23.492	17.9685	26.8508	23.1668
		26.101	25.9833	22.3483	19.879	32.4182	24.8553	23.2863	28.2762	21.7608	22.8644	23.8949	18.1543	26.6689	23.7304
	second BR	27.3242	26.3148	23.5896	18.7043	32.3767	24.1544	23.2042	27.9443	19.1702	23.2152	23.0666	17.7387	26.6281	23.9002
		27.6333	26.3475	23.5648	18.1122	32.4883	24.0844	23.1211	27.7765	19.3682	23.2745	22.854	17.834	26.6487	23.8418
		27.2823	26.2709	23.5493	18.2829	32.0277	24.0828	23.2184	27.8704	19.2619	23.2655	22.7947	17.9027	26.5795	23.9139

## Sheet: MIA PaCa-2
MIA PaCa-2
		G6PD			IPO8			PGK1			PP1A			HMBS			GUSB			UBC			YWHAZ			GAPDH			HPRT1			ACTB			B2M			TBP			TFRC
		2Gy	4Gy	6Gy	2Gy	4Gy	6Gy	2Gy	4Gy	6Gy	2Gy	4Gy	6Gy	2Gy	4Gy	6Gy	2Gy	4Gy	6Gy	2Gy	4Gy	6Gy	2Gy	4Gy	6Gy	2Gy	4Gy	6Gy	2Gy	4Gy	6Gy	2Gy	4Gy	6Gy	2Gy	4Gy	6Gy	2Gy	4Gy	6Gy	2Gy	4Gy	6Gy
5min	BR1	24.9243	25.1684	24.92	24.0903	24.0682	25.4501	20.6829	20.2418	21.4468	17.4656	17.382	18.4141	31.0004	30.1007	31.4796	23.3133	22.4802	23.2993	21.6177	21.2541	21.9683	26.6027	27.5708	27.837	15.0579	15.9052	16.9761	19.3044	20.4926	21.0375	19.8266	22.2178	20.1893	19.3672	18.7172	19.5613	25.1313	25.2242	25.5828	22.322	23.5226	22.927
		24.694	25.7889	25.107	24.4287	24.0825	25.4356	21.6207	20.7	21.5189	17.8433	17.269	18.4908	31.0156	30.0468	31.0561	23.3832	22.727	23.3369	22.0128	21.1305	21.2689	26.6386	27.3696	27.2279	15.4232	15.6529	16.4551	19.0388	20.241	20.8775	19.7894	22.4112	20.2713	19.3465	18.9226	19.5882	25.122	25.7244	25.8257	22.372	23.5123	23
		24.6593	25.8085	25.0389	24.202	24.1682	25.4233	21.4334	20.6231	21.1981	18.1009	17.2697	18.4507	31.0737	30.0512	30.9722	23.7464	22.737	23.6424	21.3344	21.1536	21.5096	26.5217	27.8261	27.1603	14.706	15.9757	16.5401	19.5128	20.2795	20.9292	19.5939	22.5563	20.9977	20.0233	19.039	19.544	25.1989	25.6374	25.6914	22.2326	23.6541	23.14
	BR2	24.8601	25.2335	26.0424	23.1524	24.2404	24.5948	20.5943	21.2111	21.1249	18.3699	18.3878	18.2067	30.315	30.8571	30.7644	22.1453	22.3454	22.5009	20.3456	20.8767	20.997	25.9779	26.8822	26.8694	16.1243	17.0933	17.5259	20.0352	19.8342	20.2611	21.3473	22.1061	22.3101	18.3857	18.8046	18.4599	24.2969	24.9375	25.1288	21.3291	21.7588	22.069
		24.8528	25.6538	26.1667	23.0872	24.3082	24.3066	20.5535	21.2417	21.4973	18.3925	18.0244	18.1966	30.2531	30.9161	31.2784	22.1235	22.5334	22.6157	20.3132	20.9089	21.0314	26.1152	26.905	26.8037	16.7744	17.0124	17.0469	20.5732	20.0821	20.0944	21.543	22.3631	22.6412	18.3859	18.427	18.7511	24.3608	25.0435	25.044	21.4622	21.8044	22.0371
		25.1871	25.4415	26.3618	23.9901	24.0348	24.4323	21.056	21.2794	21.2158	18.3594	18.105	18.2992	29.7766	31.1032	31.1875	22.1772	22.475	22.559	20.2658	21.0325	21.0485	26.1948	26.7548	26.9345	16.6484	17.6776	16.9287	20.4479	20.0189	20.3845	21.0876	22.202	22.4847	18.3821	18.5736	19.2299	24.4108	25.0532	25.0662	21.546	21.6679	22.148
	BR3	23.8848	24.8766	24.6711	22.2144	23.0341	22.9826	18.9631	19.7358	20.1855	16.3936	17.7584	17.2245	28.6751	29.5725	29.5016	22.3194	22.8103	22.6984	20.638	20.2499	20.6543	26.9692	27.2759	27.1521	15.0613	16.5478	15.7023	19.2048	20.1464	20.3845	23.0107	19.3575	20.6821	18.8978	18.981	19.0651	23.8754	24.663	24.9413	21.227	21.0137	21.2697
		23.7387	24.8492	24.0565	22.631	23.0539	23.0384	18.9091	19.7362	20.1029	16.1036	17.8687	16.9747	28.6349	29.1824	29.7546	22.2864	22.4733	23.037	20.1407	20.37	20.5674	26.7502	27.2461	27.1804	15.0644	16.654	16.2177	19.1897	20.2562	20.0352	23.3351	19.2218	21.0279	18.7209	19.1166	19.1666	24.5815	24.6003	25.3226	21.5	21.0961	21.3779
		23.9537	24.6943	24.8843	22.0376	23.0834	23.2995	19.3279	19.7232	20.3359	16.896	17.7825	17.2416	28.8957	29.2174	29.4779	22.1889	22.7987	23.4523	19.9955	20.6147	20.6883	26.6281	26.8402	27.2632	14.8976	17.21	16.32	19.6051	20.2328	20.3671	22.3713	19.2361	21.0432	19.4171	19.3457	18.743	24.5053	24.399	24.6533	21.5369	21.2018	21.6803
60min	BR1	24.5148	24.8369	23.3246	23.8857	23.899	25.0604	21.7583	20.3157	19.9483	17.1833	17.0211	17.5136	31.7024	29.8502	29.7445	22.8032	22.2697	22.4649	21.3515	20.5678	20.6763	26.4099	27.214	25.3593	16.3673	16.9499	14.6606	20.9567	20.4058	20.5545	20.3731	22.2176	19.091	19.8378	18.5181	19.5625	25.0708	25.0529	24.2651	21.8896	23.1429	20.9723
		24.3374	24.9989	23.887	23.8471	23.7914	24.5409	21.371	20.3729	20.0498	17.3079	17.1296	17.6062	31.7622	30.0433	30.0348	22.8559	22.3336	22.5183	21.3447	20.7996	20.4833	26.6173	27.3672	25.4332	16.2377	16.304	14.4642	20.238	20.181	20.4069	20.0423	22.3721	18.9512	19.4266	18.4182	19.6888	25.5211	25.3504	24.1571	21.9556	23.3782	20.9678
		24.275	25.7936	24.1211	23.9922	24.0928	24.5375	21.3898	20.4859	19.9712	17.2306	17.1474	17.4129	31.384	30.1081	29.8356	22.854	22.2745	22.5334	21.3571	20.9297	20.3046	26.6123	27.4698	25.5392	16.391	16.3114	14.5271	19.9964	20.3699	20.1478	20.0271	22.5031	18.9852	19.5467	18.8319	19.6721	25.3447	25.3418	24.2126	22.3547	23.3974	21.31
	BR2	27.8034	28.2203	27.6748	25.7661	25.6048	25.6433	21.7741	22.3277	21.6911	18.6718	18.2935	18.2656	31.5328	32.4991	31.0837	23.3815	22.9599	23.0628	21.5965	21.69	21.4539	27.4346	27.7387	27.0651	17.3047	17.8618	17.2629	21.1884	20.5054	20.5435	22.1347	23.0747	22.2279	19.2171	18.8214	19.0272	26.4985	26.9018	26.5337	23.8604	23.8468	23.7989
		27.8537	28.3083	27.5497	25.8833	25.7121	25.539	21.8267	22.4133	21.6843	18.661	18.4286	18.4281	31.3919	31.9205	31.2659	23.3458	23.0812	22.987	21.8141	21.6559	21.3944	27.4214	27.8898	27.3123	17.499	17.8514	17.2763	21.1186	20.5544	20.503	22.1409	23.0021	22.2621	19.3037	19.0532	19.1259	26.6623	27.0167	26.4342	23.8501	23.9192	23.6676
		27.7156	28.05	27.7069	25.6575	25.5791	25.6214	21.9161	22.2926	21.6568	18.642	18.3767	18.3453	31.344	31.8886	31.2246	23.3024	22.9412	22.9703	21.6989	21.5993	21.4147	27.441	27.8433	27.3125	17.2851	17.7179	17.1443	21.0819	20.5501	20.7794	22.3272	22.9606	22.3211	19.3011	19.1763	19.0027	26.7066	26.9314	26.5335	23.8588	23.9195	23.6518
	BR3	25.5541	26.6154	26.2354	23.8131	25.0996	25.0467	21.3636	21.5433	20.6011	16.22	19.1289	17.5124	30.1173	30.6878	29.804	22.1269	23.598	23.2012	21.3963	21.8385	22.3063	27.9222	28.4667	28.6851	16.5043	17.9219	16.7188	19.6575	20.2223	19.6242	25.0284	19.9865	21.9609	19.6482	20.0628	19.8228	25.7418	25.9684	25.3107	22.723	22.7357	23.0189
		25.9029	26.3624	26.4641	23.2318	24.9975	25.0969	21.3184	21.5014	19.9722	16.5608	18.8346	17.2006	29.6308	30.0529	30.5175	21.9933	23.1736	23.4597	20.6123	21.7662	21.5326	28.0056	28.4096	28.8331	16.512	18.0381	16.8068	19.6148	20.176	19.9264	24.7702	19.9643	21.8441	19.4854	20.15	19.7759	25.9538	26.073	25.4188	22.3738	23.0733	23.3569
		25.8723	26.3013	26.7568	23.5461	25.0474	25.1332	21.3363	21.5901	19.6969	16.4931	18.88	17.3591	29.5006	30.3935	30.3509	22.0603	23.5808	23.2621	20.5969	21.6054	21.6069	27.5599	28.3109	28.7668	16.8284	18.0743	17.6237	20.1613	20.3172	20.0826	25.0206	19.9928	21.3279	20.0242	20.0485	20.0091	25.5698	25.315	25.8165	22.6837	22.8434	23.0825
5hr	BR1	23.6098	24.9551	23.8694	22.9462	24.0902	23.872	19.8437	20.0723	20.6429	17.1167	17.5546	18.9339	30.0977	29.5315	30.1855	22.7982	22.4812	22.2923	20.6194	20.97	21.1482	25.8095	27.2302	25.6357	14.8611	16.1184	15.9148	19.7124	20.3543	20.4729	19.4277	22.3608	19.396	19.1536	18.7377	19.285	24.0959	25.1431	23.7775	21.0255	23.4751	20.6594
		23.6424	25.1635	24.0535	23.0614	23.9824	23.8599	19.987	20.3165	20.4296	17.0275	17.1333	18.6199	30.3302	29.7928	30.4469	22.8326	22.4877	22.3753	20.9135	21.454	21.0671	26.0232	27.2226	25.8467	14.5434	16.1567	15.5325	19.3698	20.2755	20.3566	19.5096	22.5673	19.4416	19.268	18.7787	19.1677	24.2195	25.3176	23.8017	21.2457	23.4443	20.7271
		23.8142	25.1725	24.3404	23.2086	24.1507	24.0603	19.8389	20.267	20.5075	16.9259	17.4952	18.2066	30.2434	29.6313	30.4743	22.795	22.5072	22.4419	20.9157	21.2842	21.0978	26.1072	27.3033	26.0668	14.5261	15.9177	15.4677	19.6468	20.245	20.4041	20.0441	22.4633	19.4279	19.3061	18.895	19.5176	24.4153	25.4292	24.6633	21.5027	23.4903	20.8074
	BR2	27.5025	27.4459	27.3111	25.076	25.2822	25.1085	21.6342	21.3664	21.4645	18.2793	18.4381	18.1661	30.8422	30.5621	30.481	22.9564	23.0582	22.6904	22.2688	22.0713	21.8753	27.1883	27.3791	27.3344	17.2584	17.0592	16.8898	20.8152	21.1797	20.735	22.4872	22.0826	22.1295	19.021	19.1697	19.0065	26.0243	26.0153	26.0277	23.2863	23.562	23.232
		27.5056	27.4348	27.526	25.1462	25.4131	25.1134	21.7033	21.3182	21.5837	18.4381	18.6461	18.269	31.0066	30.7246	30.6445	23.0146	23.0695	22.7394	22.2396	22.0607	21.9928	27.255	27.4191	27.3669	17.2857	16.9569	17.0142	20.9255	21.0055	20.7309	22.3551	21.8336	22.092	18.9165	19.2085	18.918	26.1183	26.2534	26.0893	23.4484	23.5456	23.2904
		27.4128	27.3135	27.2446	25.067	25.3894	25.1591	21.6752	21.3548	21.5368	18.1973	18.5011	18.2102	31.1213	30.7172	30.4147	22.8091	23.0203	22.7383	22.2402	22.0419	22.0067	27.2186	27.4601	27.23	17.2533	16.6738	16.7124	20.9274	21.1233	20.7179	22.5043	22.0953	22.2294	18.7707	19.2827	18.8584	26.0209	26.1508	26.1183	23.5062	23.7612	23.4208
	BR3	24.1145	25.5625	24.0762	25.2601	24.0631	23.2265	21.1982	20.8103	19.8153	18.154	16.9646	16.8609	30.0459	30.5011	28.8977	24.2424	22.9029	22.383	21.852	22.0962	21.8535	28.0977	28.7113	27.1315	18.2347	18.3402	15.0301	21.5421	19.7965	19.5402	21.384	20.4961	21.0179	19.0824	19.2136	19.2076	25.3284	25.5011	24.1421	22.69	22.9187	21.2647
		23.9199	25.5672	23.8235	25.3517	24.0817	23.0012	21.1925	20.6591	19.0397	18.3353	16.8346	16.2383	30.2893	30.7304	28.8812	23.7233	22.3047	22.2662	22.0637	22.1348	21.0155	27.9008	28.0258	27.655	18.1088	17.6609	14.7495	22.1204	19.9924	19.5909	21.5478	20.4255	21.1788	19.0434	19.2562	18.2721	25.2418	26.0869	24.5928	22.8044	22.9942	21.223
		23.771	25.7104	24.127	25.3365	24.0972	23.1179	21.1867	20.6848	19.1437	18.328	16.8528	15.8639	30.3549	30.8388	28.7004	23.8458	22.3202	22.3805	22.1578	22.2542	20.9701	27.4694	28.3803	27.8768	18.5807	17.6093	15.1567	21.3553	19.9743	19.2825	21.495	20.5753	20.6821	18.1538	19.3601	18.2192	25.2635	25.5844	24.6478	22.8701	22.9713	21.2641
24hr	BR1	24.7794	26.4674	24.0046	23.1101	26.0574	23.4473	20.8415	22.7125	20.6146	16.8985	20.8892	17.9927	31.1833	31.077	30.3175	22.7987	25.186	21.5642	21.6817	20.7648	21.427	26.4482	27.3672	25.8115	16.1791	18.903	15.2359	19.8901	23.7457	20.1172	20.2679	23.2391	19.2423	18.458	21.6576	18.67	24.6611	26.7327	24.6196	21.948	25.2684	21.5568
		24.5388	26.9053	24.1089	23.1752	26.1769	23.5455	20.9517	22.8933	20.754	16.8494	21.0219	17.6456	31.5558	31.2297	29.5663	22.7465	25.5625	21.3463	22.0299	21.2569	21.3087	26.3527	27.7165	25.8134	16.1273	19.0819	15.1213	19.8257	24.0584	20.0347	20.4238	23.2299	19.8245	18.5788	21.9084	18.6897	25.0734	27.1303	24.5656	22.0364	25.4557	21.6949
		24.5391	26.7705	24.5365	23.2604	26.4012	23.5251	20.8198	23.0018	20.6323	16.8815	20.75	17.3065	31.272	31.606	29.3736	23.0482	25.4776	21.4448	21.9682	21.11	21.3209	27.2046	27.5802	25.912	15.9521	19.3378	15.1785	19.9917	23.7832	19.8882	20.8875	23.1576	19.4015	18.8321	22.0501	18.8095	25.0665	27.172	24.4381	22.1881	25.607	21.6463
	BR2	28.3886	29.7961	28.0905	27.3128	26.201	26.9853	26.0294	25.2655	26.0531	22.313	22.6926	21.9324	31.6359	32.6439	32.0729	26.3355	24.9438	26.2547	22.2302	22.6261	22.408	27.3117	27.3565	27.2893	19.9392	20.1425	18.8226	23.8099	23.5946	23.2882	24.2185	25.4516	25.7287	22.1744	21.6509	22.9217	27.0844	27.18	27.305	24.4939	25.1486	25.2308
		28.5609	29.2587	28.3103	27.4178	26.3304	27.3075	25.9331	24.7259	26.0625	22.644	22.5831	21.923	32.4687	33.303	32.7577	26.3807	25.1621	26.1899	22.1297	22.6917	22.5284	27.3156	27.2459	27.3698	20.4225	20.3169	18.8484	23.8441	23.6538	23.5019	24.0879	25.9848	26.1363	22.444	22.1548	23.1265	27.2081	27.1677	27.6516	24.958	25.0674	25.3643
		28.7241	29.3069	28.1458	27.4392	26.2621	26.8213	25.9778	24.9092	26.1697	22.4866	22.4021	22.3475	31.6275	33.0859	32.9639	26.4452	25.1066	26.1408	22.1176	22.5594	22.6125	27.2326	27.3097	27.2875	20.1839	20.3503	18.6969	23.8883	23.894	23.2825	24.3014	26.1344	26.0812	22.312	22.1185	23.3116	27.1283	27.3221	27.4125	24.7768	25.3381	25.3135
	BR3	29.0874	27.0488	26.2294	27.8375	26.1416	26.0329	26.4019	24.5556	24.4268	22.1163	22.4272	21.8089	34.221	32.3197	31.4914	26.2514	25.7646	25.495	23.0947	21.9976	22.0527	27.8036	26.2794	26.0075	21.5273	19.3169	18.9699	25.3284	24.4856	24.5822	26.019	23.0423	23.7115	23.2419	21.9254	22.0504	27.1993	26.2682	25.99	25.4326	23.5757	24.0543
		29.1865	27.0148	26.2887	27.0931	26.0615	25.299	26.4377	24.6279	24.5656	21.4232	22.3371	21.5831	33.5667	32.2852	31.3306	26.6727	26.0203	25.607	22.7475	21.9463	22.0954	27.8253	26.1286	26.17	21.5393	19.4637	18.6438	25.1239	24.4194	24.3132	26.0151	22.8446	23.9635	23.2183	21.9716	21.8907	27.7507	26.1731	26.1701	25.4775	23.8551	24.0681
		28.7577	26.9658	26.5896	27.3286	26.116	25.4757	26.4986	24.6972	24.2491	21.2445	22.3779	21.6996	33.2424	32.2116	31.3351	26.6894	25.863	25.802	22.8368	22.06	21.9954	27.5203	26.2366	26.5907	21.4004	19.0897	18.5304	24.7569	24.3694	24.341	26.0973	23.0097	24.0318	23.2374	22.0988	21.9938	27.6813	26.1207	26.1843	25.0118	23.5073	23.8037
48hr	BR1	24.2868	26.0612	23.6517	22.5973	26.026	24.1036	20.0523	23.4876	20.6115	17.0755	21.6104	18.1295	29.168	31.7295	29.5793	22.8924	25.3294	22.3604	21.0967	20.4387	21.1651	26.3592	26.3494	25.5508	15.0867	19.15	15.4806	19.5804	23.606	20.4313	19.6375	23.3006	19.2085	18.5572	21.8429	17.8429	24.0855	26.4737	24.3104	21.8482	24.5545	21.1937
		24.4509	26.7461	23.6815	22.8718	26.1187	24.1125	20.1609	23.8076	20.8195	17.0352	21.4014	18.0007	29.1805	31.4084	29.806	22.6631	25.4205	22.453	21.3055	20.7457	21.2154	26.3821	26.6141	25.7034	15.0855	19.2858	15.3856	19.5571	23.6768	20.093	19.8489	23.8388	19.357	18.4074	22.0138	17.6281	24.4432	26.8391	24.0733	22.0078	24.6022	21.1367
		24.4224	26.9408	24.3168	22.7487	26.1713	24.2386	20.0617	24.1614	20.8324	16.898	21.3987	17.9306	30.1355	31.1841	29.7117	22.8223	25.5614	22.6667	21.1781	20.9551	20.8708	27.0254	26.5881	25.8445	14.5379	19.4516	15.193	19.6093	23.8529	20.3788	19.9752	23.5621	19.125	18.3867	22.1397	18.0461	24.4456	27.037	24.1004	21.9561	24.6288	21.1311
	BR2	26.7775	26.4034	25.1578	25.6618	25.0223	23.922	21.8024	21.6728	20.6681	18.6181	18.9413	17.9159	30.6622	30.8998	29.7928	23.1026	22.8589	22.0589	22.3072	22.2068	21.8573	29.0221	27.912	26.9315	17.8875	17.6968	16.4996	21.8363	22.3041	21.2807	22.6401	22.2415	22.6627	19.1323	19.1427	18.1581	26.5058	25.6482	24.4494	23.6168	23.1481	22.2131
		26.6936	26.2859	25.0956	25.4923	25.0744	23.8515	21.8046	21.7028	20.5946	18.6137	18.9519	18.1767	30.9618	31.0831	29.7766	23.0558	22.9415	22.1178	22.2954	22.3146	21.3005	29.014	27.4956	26.8837	17.553	17.4608	16.2204	21.9827	21.9947	21.5347	22.715	22.2388	22.51	19.411	19.1312	18.2425	26.8729	25.9546	24.5371	23.9317	23.0812	22.2781
		26.5336	26.1559	24.7008	25.4601	24.8791	23.795	21.8461	21.6565	20.6106	18.4292	18.958	17.8831	30.6156	30.6844	29.4525	23.0924	22.9836	22.1045	22.2469	22.2264	21.4443	28.5876	27.4479	26.6336	17.4046	17.0865	16.3585	21.9774	22.2282	21.3588	22.7528	22.4296	22.4777	19.2117	19.1057	18.2741	26.2847	25.4643	24.7517	23.8568	23.3	22.2972
	BR3	25.2833	26.2821	25.8192	23.6337	26.4119	24.9718	19.7854	23.1678	20.7309	17.3563	22.7549	17.9383	30.1355	33.6005	29.3207	23.2743	25.8591	22.3952	21.3256	22.59	21.8339	28.0687	30.1293	26.9778	17.072	20.1202	16.2803	20.911	25.3941	20.2416	20.3386	23.6508	21.7941	19.2732	21.8308	17.996	25.9733	27.038	25.3425	23.5681	24.1889	23.4556
		25.2168	26.2112	25.7663	23.6172	26.2238	24.838	19.7755	23.2821	20.6006	17.3039	23.0177	17.6211	30.001	33.6869	29.3075	22.5958	25.8935	23.0871	21.4484	22.3598	22.1182	28.155	30.317	27.1536	17.0141	19.4305	16.2106	21.0198	25.0184	20.56	20.2726	23.6462	21.4948	18.998	21.8106	18.9256	25.7884	26.4584	25.3358	23.3782	24.3679	23.5529
		25.2369	26.3761	26.2596	23.6434	26.111	24.8973	19.8008	23.129	20.5421	17.388	23.7373	17.6624	29.7469	33.0589	29.4133	22.5028	25.8626	22.7561	21.8839	22.4962	21.7306	28.0127	30.4256	26.9671	17.0506	19.2044	15.6041	20.7794	25.174	20.356	20.3006	23.6418	21.4086	19.2888	22.0094	18.6139	25.8461	26.0789	25.6082	23.4287	24.3235	23.6049
		G6PD	IPO8	PGK1	PP1A	HMBS	GUSB	UBC	YWHAZ	GAPDH	HPRT1	ACTB	B2M	TBP	TFRC
Untreated	BR1	25.4708	24.0594	21.1562	17.8461	30.1212	22.9329	21.0424	26.2802	15.0237	20.3184	19.448	19.2344	25.0523	22.1988
		25.355	24.0434	21.1516	17.8441	30.1293	22.9618	21.4139	26.4076	14.8072	20.1184	19.4418	19.1275	25.13	22.19
		25.4289	24.2522	21.229	17.7489	29.5603	23.0614	21.9811	26.5344	15.1497	20.9518	19.9983	19.1226	25.0815	22.2737
	BR2	25.7024	23.6488	20.1306	15.9071	29.2162	21.955	21	27.4314	15.192	21.2064	21.2482	19.9827	24.4273	21.1797
		25.5079	23.2133	19.5636	15.9337	29.1614	22.2272	20.7334	27.1951	15.1439	21.8637	21.4732	20.071	24.394	21.1438
		25.6446	23.0926	19.3733	16.064	29.2471	21.9894	20.9315	27.2517	15.2098	21.2641	20.7804	20.1321	24.4209	21.3225
	BR3	25.9555	24.4492	21.2581	17.6152	30.3385	22.8518	21.9581	28.2691	16.9395	20.0394	22.2663	19.2281	25.1694	23.6434
		25.6279	24.2663	21.2539	17.7788	30.3902	23.0642	21.6045	28.4216	17.022	20.3935	21.9411	19.0477	25.3297	22.7145
		25.0415	24.1737	21.25	17.3014	30.6364	22.7139	21.2693	29.0363	16.8497	20.3042	22.018	19.2654	25.3185	23.2405

## Sheet: PANC-1
Panc-1
		G6PD			IPO8			PGK1			PP1A			HMBS			GUSB			UBC			YWHAZ			GAPDH			HPRT1			ACTB			B2M			TBP			TFRC
		2Gy	4Gy	6Gy	2Gy	4Gy	6Gy	2Gy	4Gy	6Gy	2Gy	4Gy	6Gy	2Gy	4Gy	6Gy	2Gy	4Gy	6Gy	2Gy	4Gy	6Gy	2Gy	4Gy	6Gy	2Gy	4Gy	6Gy	2Gy	4Gy	6Gy	2Gy	4Gy	6Gy	2Gy	4Gy	6Gy	2Gy	4Gy	6Gy	2Gy	4Gy	6Gy
5min	BR1	19.1661	18.9539	19.1636	22.1531	22.1512	21.7468	17.7647	17.6332	17.3144	16.28	15.8669	15.976	28.6575	28.0202	27.6395	22.6363	22.255	22.358	21.2158	19.5764	19.7907	24.2549	23.8238	24.8366	16.2121	15.7775	15.5863	20.2972	20.5061	20.5228	18.2575	17.9628	17.9544	17.4181	17.2521	17.1381	22.9782	22.6211	22.5295	20.3469	19.6265	19.6569
		19.5822	19.5506	19.2426	22.1891	22.0907	21.4642	18.2398	17.9521	17.6463	16.709	16.1514	15.8042	28.4466	28.2358	27.8765	22.7155	21.7565	22.2854	21.0027	19.6861	20.1975	24.8715	24.2763	24.7162	16.3441	15.8721	16.1813	20.0327	20.4698	20.7209	18.564	18.1116	18.2746	17.4124	17.2426	17.1759	23.2385	22.8148	22.8791	20.2827	19.6434	19.5853
		19.6465	19.5149	19.2412	22.1758	21.9466	21.6642	18.4566	18.1279	17.6226	16.2392	16.1547	15.7634	28.2908	28.111	27.871	22.6518	21.9429	22.2568	20.8941	19.4043	20.7655	24.1722	24.382	24.0261	16.2778	16.2122	15.931	20.2788	20.6252	20.634	18.8461	18.5601	18.4443	17.4196	17.3874	17.2721	23.1719	22.9512	22.9437	20.8447	20.3205	19.811
	BR2	28.5458	23.9964	23.3132	24.7561	25.1072	24.1215	20.0973	20.059	20.0955	17.3454	17.3473	16.8971	29.6504	29.8249	29.9609	23.8317	23.1523	23.1386	23.0691	21.0358	21.1304	26.6725	26.4945	25.9735	17.7942	16.5267	17.0754	22.3872	20.7965	20.3409	20.5919	22.3852	22.0581	18.7058	17.8594	18.2399	26.6198	24.4361	24.399	24.5313	22.016	21.6745
		28.4429	23.6249	22.8965	24.6237	25.0575	24.1689	20.0278	20.0478	19.809	17.2953	17.3724	16.9321	29.9947	30.0294	29.9699	23.8603	23.1661	23.0942	23.1614	20.9773	21.1361	26.7651	26.4221	25.9942	17.9326	16.7029	17.0055	22.3673	20.6871	20.7564	20.8066	22.624	22.0969	18.6455	17.7703	18.4384	26.4576	24.3998	24.5071	24.5605	22.039	21.7507
		28.5922	24.1858	23.3784	24.5737	25.002	24.2152	20.0544	20.0771	19.8399	17.3623	17.3493	17.0299	29.7289	29.6522	29.6568	24.0745	23.1928	23.1149	23.1019	20.991	21.0769	26.7904	26.5205	26.0122	17.7666	16.8986	17.119	22.3642	20.2927	20.2231	20.7606	22.5712	22.2472	18.5711	17.8024	18.3395	26.5892	24.5096	24.5707	24.3414	22.1645	21.7778
	BR3	23.3061	23.7533	23.3387	24.6268	25.0914	25.0453	21.9968	21.3808	21.1272	17.325	16.8245	16.6437	31.8362	29.4548	30.2827	23.1303	22.7545	23.3394	23.0759	21.7615	22.1938	28.016	27.1603	26.8018	19.4792	17.5727	16.3899	20.9737	20.5646	19.7911	23.6164	22.6112	22.0094	17.8428	17.8331	17.8938	25.1605	24.3899	24.7969	22.1053	21.4649	21.5447
		23.3591	23.5644	23.3579	24.5655	25.0958	25.1856	22.1736	21.4166	21.057	17.3267	16.967	16.6412	32.7921	29.769	29.9202	23.2642	23.0178	23.3373	22.9955	22.2541	22.0925	27.8089	27.3473	26.9455	19.2503	17.8367	16.6061	20.6178	20.6649	20.1423	23.6054	23.0836	22.3436	17.7826	17.5607	18.266	25.3998	24.3992	24.4891	22.4271	21.5805	21.3351
		23.766	23.432	23.3757	24.7506	25.155	25.1064	22.1481	21.4325	21.1511	17.2895	17.0088	16.6364	32.1119	29.5394	29.7889	22.9311	23.1767	23.3808	23.258	22.2553	22.1605	28.0179	27.4819	26.8908	19.1522	17.592	17.1719	20.7037	20.642	20.6059	23.6934	23.4065	22.6574	17.9496	17.5329	18.2196	25.2802	24.7463	24.6726	22.4097	21.2908	21.3712
60min	BR1	19.5528	18.6232	18.784	22.0793	21.4753	21.7685	17.9307	17.33	17.3703	16.1419	16.0122	16.0597	29.2093	28.0176	27.8347	22.0489	22.0841	22.5647	20.4611	19.5285	20.2048	24.3449	24.9441	25.1157	16.1969	15.8332	15.7266	20.7387	20.5056	20.6921	18.5762	18.0522	18.1132	17.1687	17.0891	17.3118	23.2831	22.5531	22.86	20.0762	19.7108	19.9118
		19.6177	19.2876	19.0671	22.0827	21.784	21.7533	17.9425	17.5964	17.4257	16.1935	15.7369	15.7041	28.6114	27.8303	28.2811	22.4364	22.3086	22.2665	20.6959	20.0799	21.1721	24.5808	24.165	24.6607	16.1122	15.9919	15.8912	21.0639	20.6467	20.6154	18.9995	18.4019	18.4187	17.3039	17.1983	17.27	23.1057	22.7391	22.7396	20.1692	19.899	20.1509
		19.3603	19.1518	19.1544	22.1036	21.6829	22.1325	17.9807	17.5383	17.4444	16.3351	15.7964	16.1227	28.987	28.1649	28.2211	22.2164	22.1735	22.2346	20.0395	20.2443	20.7472	24.5312	24.5218	24.6597	16.3707	16.0647	16.0342	20.7485	20.5313	20.8603	19.0461	18.5714	18.5647	17.5658	17.4484	17.6136	22.5551	22.9764	23.0188	20.9069	19.9928	20.2339
	BR2	28.8281	24.5483	21.8606	24.4637	25.9602	23.7701	20.5437	21.5461	19.5022	17.2828	17.7665	16.8863	30.2498	31.082	29.4715	22.909	23.6164	22.8132	22.3021	22.6901	20.413	26.034	26.6167	25.4479	18.2098	18.7956	16.4685	21.264	21.4395	20.3564	21.3672	22.8243	21.8977	17.7902	18.2149	18.619	24.66	25.3906	24.3269	21.7349	22.7761	21.2579
		28.9569	24.5524	22.2221	24.4947	26.0432	23.53	20.6487	21.4338	19.46	17.2182	17.9451	16.7657	29.9317	31.1015	29.8519	23.1458	23.7368	22.8765	22.2023	22.7033	20.4343	25.8505	26.8322	25.5289	18.2173	18.7018	16.8025	21.2608	21.5824	20.1266	21.4433	22.5768	22.0027	17.7322	18.3268	18.7609	24.5742	25.4721	24.3641	21.9021	22.824	21.319
		28.89	24.3644	22.2328	24.5322	26.0186	23.5628	20.7465	21.5066	19.4012	17.202	17.9994	16.7583	30.1891	31.0766	29.4776	23.0606	23.5881	22.8961	22.1644	22.6818	20.5274	25.9962	26.6899	25.6779	18.0827	18.4942	16.8817	21.8095	21.6717	20.508	21.5006	22.479	22.0107	17.9403	18.4231	18.6862	24.5161	25.3407	24.4402	21.6105	22.8291	21.3036
	BR3	21.0314	23.3374	22.0605	23.4103	25.0117	24.037	19.6783	22.2068	19.1816	16.4216	16.6866	17.4939	28.6915	31.1907	28.4409	23.0082	22.4619	21.8503	20.4503	22.6276	20.6626	25.7744	27.5175	26.5508	16.0007	17.9259	18.8297	20.2909	19.6163	19.7473	20.8576	23.1625	22.2583	17.5042	17.7417	17.7624	23.2571	25.9456	23.4477	20.2652	23.5436	21.4344
		21.6504	23.3936	22.1915	23.5569	25.0442	24.1018	19.6154	22.2252	19.1212	16.3478	16.7051	17.1249	29.1357	31.3266	28.9329	22.865	23.023	22.2172	20.7678	22.6581	20.6427	25.6706	27.8507	26.3581	16.0108	18.1341	18.074	20.1591	19.8156	19.773	20.6582	22.2196	21.9669	17.3376	17.9862	17.9864	23.2984	25.6708	23.738	20.3782	22.9914	21.2072
		21.8006	23.214	22.0916	23.4143	25.066	23.9775	19.2799	22.34	19.1869	16.7905	16.6686	16.9704	29.0312	31.1319	28.3207	23.013	22.9695	22.1582	20.6191	22.7042	21.1086	25.8213	28.1355	26.6284	16.3508	18.6072	18.5448	20.3614	20.1898	20.1243	20.9604	22.865	22.4392	17.7646	17.5163	18.1727	23.8314	25.5391	23.8538	20.457	22.9064	21.3028
5hr	BR1	21.2003	20.5521	20.1166	22.7992	22.9875	22.4755	18.8645	20.0918	18.4272	16.4579	18.0536	16.1052	28.7522	28.442	28.1177	22.5774	22.2692	22.1154	20.7984	20.4029	20.5923	24.8441	24.7333	24.7979	16.8661	17.5487	17.0164	20.2309	20.2496	20.2546	19.2246	18.9563	18.6621	17.1175	18.1904	16.9187	23.2587	23.2548	23.0622	20.3179	20.2904	20.0514
		20.6597	20.3178	19.9475	22.6549	23.0175	22.3995	18.9433	19.1091	18.6316	16.2088	17.7597	16.3132	29.0284	28.4874	28.1898	22.4551	22.8148	22.4213	20.9185	20.6131	20.1382	24.8827	25.2237	25.0584	17.2565	16.8988	17.0362	19.9344	19.9536	20.1309	19.2576	19.183	19.0928	17.0562	17.503	17.205	23.486	23.311	23.331	20.3374	20.2599	20.193
		21.5576	20.4901	20.1172	22.9646	22.9242	22.5509	19.0323	19.9629	18.7061	16.3851	17.6137	16.2196	28.6667	28.8638	28.1545	22.3536	22.2683	22.143	20.2418	20.3859	20.6448	25.1398	24.9572	25.2465	16.8864	16.8252	16.8995	20.0888	20.0421	20.1339	19.3629	18.8967	19.1041	17.235	17.6119	17.6198	23.4425	23.429	23.4345	20.6998	20.5685	20.6932
	BR2	27.7584	23.0243	23.3588	24.47	24.553	25.328	20.0499	20.3081	20.7259	17.0582	16.9896	17.1171	29.2956	29.7694	30.1269	22.5936	22.6484	22.9171	21.7518	20.7976	21.2936	25.7637	26.1614	26.3829	17.3318	17.3073	17.4286	20.7282	20.4902	20.3658	20.55	22.2615	23.2173	17.584	17.801	19.2525	24.2442	24.0457	25.6482	20.9096	21.1886	22.7872
		27.8729	23.1099	23.3849	24.4891	24.4072	25.3356	20.0804	20.2303	20.7224	17.0006	17.1766	17.0332	29.2977	29.3731	30.1175	22.6647	22.759	23.047	21.7331	20.9374	21.2624	25.8851	26.2763	26.6855	17.3505	17.2814	17.6716	20.7775	20.4857	20.6999	20.4258	22.3724	23.3853	17.8038	17.8146	19.3286	23.7723	24.0692	25.3487	21.0055	21.3109	22.8661
		27.4219	22.961	23.347	24.4763	24.4342	25.3166	20.1268	20.2727	20.7167	17.0708	17.0723	17.405	29.144	29.9864	29.9602	22.6413	22.6041	22.9656	21.7627	20.8363	21.2345	25.9831	26.1164	26.4619	17.2124	17.4388	17.9694	20.7513	20.4447	20.5638	20.4276	22.4725	23.393	17.7454	17.8062	19.4921	23.7281	24.0949	25.4106	20.9645	21.3154	22.9848
	BR3	25.0368	23.3538	22.362	23.3936	25.3411	23.5649	20.7382	21.151	19.8535	16.7403	16.7641	17.5262	30.1534	29.4951	28.6062	22.1586	23.0254	22.68	22.1927	23.2593	20.9795	27.6944	26.6137	25.6748	16.3258	17.3701	16.81	19.444	20.4903	21.077	21.3702	22.7246	21.8532	18.2107	17.8802	18.122	24.8763	25.7237	24.118	22.6983	23.3151	21.6902
		25.2737	23.3775	22.2657	23.7227	25.2585	23.6538	20.5155	21.119	19.7762	16.6564	16.8207	17.6053	29.7257	29.6367	28.9973	22.6463	23.2508	22.8035	21.4789	23.1013	20.9682	27.7104	26.9361	25.6284	16.0746	17.2943	16.6477	19.7385	20.2745	21.2285	21.5134	22.8038	21.6917	18.288	18.1487	18.2397	24.8082	25.4519	24.0545	22.4176	23.4939	21.8609
		25.4145	23.2088	22.1267	24.3339	25.3173	23.5996	20.3479	21.1398	19.794	17.1698	16.775	17.588	29.6634	29.8282	28.8711	22.6757	23.7463	22.7637	21.4868	23.8156	21.0232	28.2324	26.6469	25.6328	16.2321	17.5096	16.7172	19.8549	20.6531	21.2437	21.797	22.8806	21.7746	19.0009	18.2132	18.6039	25.0767	25.3931	24.1274	22.5088	23.4924	21.2803
24hr	BR1	24.6542	21.2939	24.9743	24.6682	23.5376	26.6016	20.3438	19.5291	23.3978	17.0253	17.719	18.381	27.9034	27.5583	30.2806	23.4516	23.0121	24.3826	21.2302	21.3151	23.5895	25.2127	24.5192	26.3848	17.6221	17.2691	22.6448	19.7984	20.2251	20.3281	21.0512	21.8534	26.1318	17.6761	17.5892	18.6346	24.4077	24.0388	26.4293	21.1118	21.551	23.9909
		24.7518	21.2865	25.0196	24.4363	23.7341	26.5377	20.3593	19.3814	23.3329	17.2406	17.8673	18.1933	27.6474	28.1592	30.2523	23.8969	22.6142	24.3777	21.1533	21.472	23.5927	25.2069	24.9942	26.4774	17.7033	17.9685	22.0871	19.2712	20.2455	20.4023	21.2949	22.059	26.0981	17.3871	17.7006	18.2587	24.377	24.0199	26.5358	20.8429	21.5395	23.7935
		24.7934	21.2658	24.8643	24.8333	23.625	27.0106	20.1483	19.6779	23.3897	17.3028	17.4977	18.1314	28.1626	28.2418	30.2416	23.4122	22.6705	24.5033	20.9316	21.3339	23.7763	25.4383	25.1628	26.5254	17.5249	17.7787	22.0149	19.2515	20.2549	20.4372	21.219	22.5219	26.2002	17.658	18.0613	18.1269	24.2475	23.8862	26.4414	21.114	21.6185	24.1344
	BR2	22.6668	25.5992	22.4027	24.5819	27.0377	24.2674	21.5167	24.039	20.438	19.4842	19.2101	17.7718	28.9519	33.2366	29.4424	23.9022	24.656	23.9915	21.9051	25.0712	21.0798	24.8392	28.7395	26.9717	18.6916	21.3765	17.4021	20.4402	21.2403	20.7524	24.3142	26.0242	21.9364	19.3694	19.6139	18.4923	24.3183	27.3046	24.5911	21.3571	25.2647	22.048
		22.778	25.4534	22.3041	24.5936	27.1606	24.2943	21.4296	23.9693	20.4364	19.3811	19.1421	17.6237	29.2013	32.7066	29.547	24.0796	24.8284	24.0917	22.0129	25.0411	21.0439	24.5752	28.8349	26.7618	18.5238	21.3774	17.1803	20.7784	21.1948	21.3869	24.1339	26.0657	22.0355	18.8905	19.7122	18.2829	24.2778	27.7088	24.6048	21.304	25.233	22.076
		22.7389	25.4462	22.2421	24.5342	27.0958	24.283	21.3635	23.9909	20.384	19.5693	19.0984	17.7501	29.2819	33.2384	29.4605	24.4852	24.6799	24.0256	22.3655	25.0558	21.2128	24.6802	28.5509	26.7358	18.8549	21.1853	17.0854	20.9405	21.2175	20.936	24.2106	26.1457	22.0412	19.2149	19.632	18.3243	24.5422	27.3203	24.508	21.5029	25.2916	22.1123
	BR3	22.4702	22.6986	23.1595	24.1977	24.9739	24.4111	21.4001	20.6123	22.1936	18.056	17.2093	19.7485	28.4955	30.2441	29.2197	22.9377	24.105	24.1391	21.3019	22.9278	22.9076	25.0864	27.6529	24.9012	17.7424	16.6098	18.586	21.5676	21.0075	22.188	22.7562	22.3819	23.2834	18.6748	18.2721	19.4046	24.0631	26.4815	25.8781	21.2747	23.4088	23.43
		22.5826	22.8545	23.081	24.1258	24.8567	24.4718	21.4035	20.7569	22.1411	18.0641	17.2376	19.7825	28.9089	30.2445	29.3052	23.0837	24.2339	24.1671	21.7786	22.8103	22.8464	24.9092	27.4554	24.9739	17.5769	17.1733	18.6991	21.9788	21.4943	22.2012	22.9168	22.8855	23.2882	19.1148	18.3689	19.5333	23.9731	26.0486	26.0963	21.1873	23.4785	23.9594
		22.4696	22.722	23.0184	24.0585	24.9636	24.5016	21.3814	20.7184	22.1818	18.0402	17.2427	19.8197	29.0392	30.127	29.2623	23.243	24.2741	24.0792	21.7998	22.874	22.7886	24.9432	27.4427	24.8504	17.7494	16.7519	18.588	21.7364	21.327	22.4405	23.007	22.9952	23.2938	18.7322	18.3537	19.6469	24.1279	25.9723	25.8511	21.2091	23.408	23.6584
48hr	BR1	23.9356	25.0561	23.1829	23.9659	24.7155	24.3289	20.5467	21.282	18.9037	17.1751	17.7098	17.9291	29.7507	30.8012	29.0953	23.7184	24.0759	23.4381	21.5031	23.4901	21.2201	24.4837	25.3281	26.8755	18.4299	18.6012	17.4276	20.2724	20.1507	20.535	21.3997	22.075	20.5423	17.4216	18.0718	17.2397	25.1338	25.2241	25.3208	21.3616	22.1927	21.8103
		23.9609	24.8816	23.1911	23.9322	24.7241	24.2812	20.392	21.2283	18.8796	17.16	17.6965	17.9689	29.4772	30.2631	29.1043	23.3105	24.0213	23.4343	21.4476	22.9225	21.5469	24.5374	25.2713	26.566	18.5387	17.941	17.4674	19.6111	19.4487	20.0282	21.4561	22.2675	20.5297	17.5235	17.9958	16.8318	25.2292	25.3668	25.1706	21.0629	22.0097	21.8889
		24.0443	25.0891	23.1997	23.6667	24.4741	24.0551	20.3043	21.256	18.9208	17.1157	17.6693	17.7636	30.0392	29.8702	29.3204	23.317	23.7803	23.5227	21.62	22.8738	21.4594	24.7017	25.3351	27.1142	18.5544	17.8816	17.5477	19.6519	19.4911	19.8903	21.3899	22.3868	20.8663	17.3662	17.5323	16.9687	25.1407	25.1627	25.0453	21.1713	21.8609	21.6633
	BR2	25.5211	25.8056	24.1555	26.6258	26.978	25.5033	23.0705	23.2619	20.7154	19.7622	19.8242	17.793	30.4865	30.4894	30.1716	24.5717	25.0273	23.78	23.9101	24.529	23.4891	25.6282	26.1036	26.9872	19.5475	19.94	18.287	22.5975	23.0162	22.2809	23.8914	24.2887	22.471	19.4481	19.8155	18.5875	26.0045	27.2766	25.2585	23.391	23.9998	22.5359
		25.5269	25.8205	24.0975	26.7098	26.93	25.515	23.12	23.2001	20.6776	19.5882	19.7919	18.1074	30.257	30.4812	30.4722	24.6454	25.1101	23.6197	23.9088	24.4795	23.4868	25.7162	26.1695	27.1263	19.43	19.8354	18.3593	22.4436	23.188	22.2739	23.7893	24.1538	22.6999	19.792	19.8387	18.3438	25.8918	26.572	25.4262	23.2887	24.1929	22.6366
		25.5576	25.6462	24.0751	26.6491	27.0021	25.463	23.2188	23.3085	20.7019	19.6206	20.0141	18.006	30.3431	30.8286	30.045	24.6873	25.0246	23.7436	23.8913	24.512	23.4731	25.8185	26.1989	27.0417	19.2573	19.8333	18.3655	22.5196	23.1035	22.3701	23.8517	24.4039	22.7218	19.4187	19.9518	18.4238	25.8689	26.6786	25.3978	23.4009	24.118	22.6045
	BR3	25.0701	23.1377	22.1038	26.4162	25.1701	24.7486	24.8727	23.2383	22.4272	21.5564	19.0386	20.4517	32.4602	30.7095	28.9224	24.996	24.7346	23.4034	23.5069	22.8292	22.1573	27.1415	26.2261	26.0437	23.9419	18.836	20.2376	22.0969	22.3349	21.9867	27.0257	24.7458	24.4713	20.1226	18.7152	19.1401	26.4211	26.162	24.1938	25.0695	24.4224	22.5951
		24.5219	23.0685	22.2901	26.5212	25.3287	24.8486	24.3206	23.1998	22.3318	20.6869	19.0137	20.3073	32.0717	30.1482	28.8428	24.7125	24.9604	23.4186	24.0949	22.7605	22.0563	26.9145	26.2424	25.7066	23.6815	18.8746	19.9084	21.9563	22.2629	21.6753	26.882	24.5223	24.3875	20.2582	19.1103	19.5054	26.8558	26.243	24.5199	24.7226	24.3341	22.61
		24.5644	23.0236	22.3279	26.5675	25.3199	24.9131	24.8323	23.2229	22.5344	21.3069	19.038	20.2923	32.0075	30.4892	28.8581	24.5908	24.9216	23.6207	23.7069	22.7699	22.5587	27.068	26.2838	26.0074	23.4828	18.5366	19.9773	22.0051	22.6812	22.1158	26.5737	24.6879	24.8934	20.3516	19.0213	19.8921	27.068	26.23	24.7256	24.9845	24.3676	23.1472
		G6PD	IPO8	PGK1	PP1A	HMBS	GUSB	UBC	YWHAZ	GAPDH	HPRT1	ACTB	B2M	TBP	TFRC
Untreated	BR1	19.6034	22.535	18.4074	16.413	30.0213	22.4388	20.5337	24.235	16.933	20.9745	19.2717	17.5575	23.66	21.4722
		19.9804	22.6773	18.5547	16.6567	29.8099	22.3502	20.2545	24.2548	17.2353	21.1781	19.5975	17.9258	24.0623	21.7881
		20.3633	22.0786	18.4312	16.6168	29.1261	22.3782	20.1096	24.3055	17.0095	21.4222	19.5928	17.7539	24.1054	21.5501
	BR2	22.7309	24.0183	19.7916	15.2713	28.558	22.5484	20.6007	25.3348	15.6022	20.9288	20.4276	17.6801	23.149	20.8585
		22.8421	23.353	19.4273	15.5074	28.2341	22.7079	20.6671	25.2383	15.748	21.0567	20.382	18.0037	23.2755	20.9864
		22.9371	23.0517	19.3265	15.545	28.3415	22.6277	20.5681	25.2579	15.7531	21.0573	20.3416	18.0508	23.0669	21.0605
	BR3	21.9292	23.8259	19.626	18.2947	28.773	23.0214	21.7272	25.4972	17.1977	19.8553	22.1951	17.9659	23.6617	20.6251
		22.0501	23.7589	19.7586	17.6282	29.0602	23.0695	21.5466	26.0402	16.7131	20.0157	22.2294	18.1128	23.6681	20.7869
		22.1143	23.8532	19.8961	18.1343	29.1368	22.8806	21.3565	25.8705	16.7831	19.9629	22.7212	18.2663	23.8892	20.9867

## Sheet: SCC-6
SCC-6
		G6PD			IPO8			PGK1			PP1A			HMBS			GUSB			UBC			YWHAZ			GAPDH			HPRT1			ACTB			B2M			TBP			TFRC
		2Gy	4Gy	6Gy	2Gy	4Gy	6Gy	2Gy	4Gy	6Gy	2Gy	4Gy	6Gy	2Gy	4Gy	6Gy	2Gy	4Gy	6Gy	2Gy	4Gy	6Gy	2Gy	4Gy	6Gy	2Gy	4Gy	6Gy	2Gy	4Gy	6Gy	2Gy	4Gy	6Gy	2Gy	4Gy	6Gy	2Gy	4Gy	6Gy	2Gy	4Gy	6Gy
5min	BR1	23.9984	26.6313	24.4612	23.2853	24.4945	23.8627	20.2403	20.2122	20.3079	16.5755	16.051	16.9492	30.1624	31.3666	30.6755	23.6378	24.2399	23.7452	20.2598	19.9242	20.458	23.9425	24.4734	24.6641	18.0671	17.062	18.2336	21.5389	19.6707	21.6029	20.1868	19.598	20.8447	18.0712	17.6596	19.0983	24.8121	26.5225	24.7494	21.9641	22.4666	22.2271
		24.013	27.0043	24.2238	23.4169	24.9991	23.8241	20.6723	20.6465	21.0251	16.6225	16.52	16.6126	30.0221	30.9891	31.1194	23.3788	23.873	23.6001	20.3538	19.5046	20.4128	23.8354	24.1613	24.3858	17.8345	17.0772	17.9903	21.382	20.0312	21.4134	20.3077	19.9411	21.1282	18.4173	18.0202	19.0824	24.8649	26.6366	24.9662	22.2053	22.4993	22.3496
		24.0537	26.8979	24.9237	23.9447	24.3893	24.0268	20.7872	20.3159	21.1908	16.5642	16.2847	16.5138	30.8124	31.2755	30.5305	23.815	24.2461	23.6984	20.283	19.4325	20.393	24.0323	24.1892	24.7118	17.5504	17.0925	18.1237	21.6899	19.6202	21.3565	20.554	19.8589	21.1937	18.4523	17.8035	19.1854	25.208	26.7507	25.2023	22.8857	22.4005	22.4696
	BR2	29.5301	25.487	24.328	26.4194	25.1827	23.2965	24.0234	21.4029	20.4325	17.9552	16.9922	16.9889	33.3464	30.4753	29.7347	23.2379	23.3538	23.0256	21.9172	21.1068	20.0358	26.236	25.4197	24.2304	20.8107	18.065	16.5062	20.5059	21.6493	19.3707	23.4088	21.5174	20.4676	16.7395	19.2389	18.2455	25.5142	25.235	24.1073	23.0136	22.9105	21.0763
		29.7683	25.502	24.4885	26.251	25.1073	23.2148	23.794	21.3914	20.6879	17.8315	17.1374	16.8784	33.7435	30.5607	30.1479	23.2955	23.4044	23.4301	21.9691	21.2596	20.008	26.1864	25.4362	24.615	20.8305	18.1032	16.9167	20.3343	22.0178	19.2105	23.8846	21.4777	20.5732	16.6012	19.3947	18.6741	25.8717	25.2431	24.1907	23.2764	23.0523	20.9212
		29.4249	25.4273	24.5994	26.5678	25.0551	23.1392	24.0452	21.4354	21.32	17.3158	17.1998	16.9877	32.9444	30.5701	30.1253	23.3041	23.3815	22.524	21.8932	21.1998	20.1372	26.2694	25.4409	24.4873	20.924	18.0978	16.8276	20.3666	21.8149	19.2539	23.6215	21.5356	20.7286	16.4878	19.3083	18.8139	25.2968	25.308	24.0955	23.5095	22.9909	21.1755
	BR3	27.0347	27.0673	25.5001	25.1428	24.812	23.9975	21.5699	21.0581	20.537	17.4789	16.5887	15.9077	30.3577	31.4618	31.3188	23.5155	23.9955	22.8882	21.0382	21.43	20.369	25.0254	25.5911	24.6981	17.6782	17.5219	17.3787	20.6991	21.3774	21.1448	21.5051	22.2486	22.5246	18.194	18.3657	18.7848	24.4532	24.3091	24.1519	22.1877	22.7017	22.3064
		26.9222	26.5731	26.1234	25.22	25.1433	24.4726	21.5999	21.2498	20.351	17.4382	16.6989	16.0822	30.8441	30.8808	30.6535	23.7973	23.8851	22.8424	20.514	21.4974	20.1383	25.1119	25.7398	24.3739	17.3572	17.4432	17.2724	20.7787	21.1679	21.1679	21.189	22.2655	22.9383	18.0494	18.3641	19.0457	24.6319	24.4709	24.7905	22.5167	22.9778	22.3991
		26.7649	27.0602	25.869	25.16	25.3644	24.0031	21.6752	21.1004	20.4819	17.4408	17.2108	16.5551	30.5558	31.3011	31.4567	23.0844	23.9398	22.8768	20.5312	21.4159	20.081	25.3843	25.6762	24.9975	18.0647	17.3543	17.5155	20.9809	20.9565	21.7515	21.611	22.645	22.9465	18.1212	18.5399	18.9792	24.4653	25.0263	24.8248	22.6276	23.0081	22.2401
60min	BR1	24.2943	26.5421	25.6118	23.3402	23.4376	23.5978	20.3773	20.187	20.5765	16.1776	15.6141	16.4344	29.9678	30.7761	30.498	23.5224	23.0219	23.6438	20.1219	20.9256	20.1597	24.0657	24.7799	24.2556	17.2601	17.1173	17.5943	21.3825	19.6263	21.6713	20.4398	19.7592	20.7887	18.5843	17.0256	18.7038	24.4014	24.0782	24.7531	22.1504	20.8743	22.0626
		24.2206	26.463	25.4143	23.4117	23.4991	23.6917	20.4207	20.2462	20.2873	16.3853	15.6121	16.4657	30.5461	30.9913	31.0697	23.4258	23.1862	23.4637	20.2277	21.024	20.132	23.958	25.0176	24.1795	17.1871	16.7224	17.8888	21.3576	19.5268	21.2211	20.6271	19.0979	21.0634	18.7838	17.0625	18.7751	24.729	23.8026	24.9943	22.1858	20.8359	22.2196
		24.5234	26.4606	25.041	23.593	23.258	23.8191	20.4269	20.3109	21.1738	16.4475	15.9689	16.3304	30.3836	31.0777	30.5478	23.4837	23.12	23.7541	20.1399	20.2349	20.3495	24.2618	25.1298	24.3443	17.2547	16.285	17.4948	21.2929	19.2255	21.2431	20.8531	19.5024	21.1178	18.9163	17.1356	18.9615	24.8251	24.0423	25.0047	22.2528	20.7374	22.2926
	BR2	27.4461	25.2537	27.8088	25.3166	25.0729	25.8896	22.4966	21.2576	22.7771	17.8312	17.3478	18.0016	32.427	30.3663	32.3415	24.2115	23.6814	24.3525	21.5502	21.2004	21.832	25.5529	25.5835	26.2032	19.1712	17.8098	20.1773	21.7465	21.8098	22.1456	21.9452	21.3649	22.271	18.9255	19.4441	19.7816	26.0874	25.2433	26.4587	23.3006	23.2137	24.0468
		27.4775	25.3037	27.8538	25.3835	25.1243	26.0367	22.5115	21.3306	22.8193	17.7484	17.1367	18.0061	32.2246	30.1184	32.1789	24.2522	23.6447	24.4681	21.4859	21.2673	21.7327	25.5594	25.3649	26.3347	19.0584	17.8544	20.145	21.702	21.8936	22.402	21.8049	21.3801	22.1116	18.9759	19.3494	20.3882	26.303	25.0974	26.7912	23.4015	22.6033	23.9982
		27.6026	25.1815	27.8744	25.3836	25.0432	26.0295	22.6299	21.2981	22.9328	17.7898	17.2073	18.1683	32.4475	30.5951	32.6863	24.2132	23.6436	24.439	21.4665	21.2842	21.9238	25.6425	25.4877	26.2779	19.0377	17.5306	20.1679	21.9056	21.8698	22.4269	21.9688	21.4289	22.6856	18.821	19.4402	19.8024	26.2807	25.214	26.5354	23.2947	22.5773	24.0305
	BR3	27.7543	28.5013	26.3232	25.813	26.1567	24.9597	22.0614	22.2999	21.5068	17.6373	16.9571	16.7679	31.675	32.2991	32.2725	24.4622	23.7356	22.4518	20.7633	22.0169	20.3748	25.0926	26.3237	24.7094	17.9696	18.9151	18.6497	20.5138	21.6436	21.2744	21.941	25.1585	22.1841	18.0519	19.3729	18.1795	24.426	25.4819	25.2706	22.9381	23.6086	22.2294
		27.7349	28.3088	26.6662	25.7486	26.1397	25.5856	22.0207	22.3323	21.1529	17.5802	16.7379	17.2567	30.9132	32.4653	31.5322	23.8682	23.7283	22.3359	21.1411	22.0511	20.0778	25.2751	26.2647	24.5945	18.1051	19.0869	18.348	20.6188	21.1554	21.5108	21.5723	24.5177	22.0931	18.2266	18.8972	18.2418	24.567	25.7114	25.2824	23.2524	23.7207	22.2371
		27.6521	28.6471	27.0237	25.7944	26.1835	25.2087	22.0285	22.206	21.7396	17.4189	16.828	16.4982	31.2271	32.4202	32.3303	24.1079	23.7717	22.7178	20.6519	22.0816	20.0598	25.7925	26.3334	24.6661	18.0066	18.9174	18.1118	21.1541	21.5174	21.3837	21.6045	24.675	22.2984	18.0687	19.5322	18.1696	24.6511	25.496	25.4297	23.0834	24.2689	22.2337
5hr	BR1	23.8564	27.9102	25.5466	23.3509	24.3236	24.0052	20.4129	21.1409	22.641	16.3981	15.974	17.8891	30.1143	30.5169	32.5589	23.3888	23.3796	24.3231	20.2274	21.8708	22.129	24.3802	25.7955	25.8504	17.5072	17.5225	19.9741	21.1817	19.7744	22.6712	21.095	20.7456	22.3519	18.4932	17.5296	19.948	24.4402	26.3035	25.6591	22.164	21.3631	22.6574
		23.8959	27.974	25.6285	23.4199	24.4344	24.1551	20.5203	21.3434	22.8436	16.438	16.1775	17.8986	30.7859	30.7379	32.8838	23.4107	23.7202	24.1465	20.1459	21.5396	22.3493	24.4712	25.624	25.7181	17.5208	17.2546	19.9731	21.3754	19.7064	22.9364	21.2835	20.9375	22.5786	18.7672	17.46	19.9042	24.785	25.4807	25.7894	22.319	21.6558	22.8849
		24.1773	28.1537	25.6629	23.8344	23.9294	24.0808	20.4886	21.2689	23.0064	16.3038	16.1482	17.8848	30.0215	31.023	33.0635	23.4241	23.5587	24.383	20.3452	20.953	22.1691	24.6368	26.5171	25.8056	17.634	17.1532	19.7994	21.3004	19.3291	22.7158	21.4237	20.5214	22.5044	18.873	17.6599	20.0652	24.8686	25.4413	25.7261	22.8964	21.3243	22.7939
	BR2	27.6454	25.6146	27.9008	25.6058	24.8381	25.5075	22.383	21.2097	22.6641	17.3051	16.7697	17.8391	32.8052	30.3946	32.7126	23.8555	23.1207	24.1099	21.5096	20.8229	21.7495	25.5026	25.4596	25.696	18.7032	17.9334	18.9654	21.4531	21.6061	20.5192	21.7101	21.7579	22.403	18.521	18.8164	19.5057	26.0404	24.9759	26.0341	23.5822	22.5052	23.5822
		27.8755	25.4308	28.03	25.6067	25.0201	25.7621	22.3257	21.2229	22.7213	17.5609	16.8902	17.7039	32.2314	30.3747	32.5924	23.8257	23.1478	24.2585	21.3603	20.9565	21.8283	25.3767	25.5001	25.8823	18.6098	17.6374	18.9243	21.4339	21.695	20.4777	21.8274	21.4676	22.5112	18.6145	18.9965	19.2107	26.0885	25.1053	26.2594	23.8216	22.5339	23.7034
		27.5512	25.3339	27.6803	25.6644	24.7998	25.655	22.4013	21.1781	22.69	17.4407	16.9247	17.7631	32.2777	30.1888	33.3886	23.7833	23.1508	24.1363	21.3613	20.852	21.7497	25.3915	25.5722	25.926	18.6165	17.6493	18.7307	21.3895	21.5763	20.6766	21.975	21.7689	22.4963	18.5001	19.0755	19.4047	26.3585	25.1923	26.3032	23.869	22.7351	23.7382
	BR3	27.4321	27.618	27.1298	25.4789	25.8504	25.6551	21.0542	21.5293	21.1613	17.0857	16.5987	17.0256	30.1988	32.1119	31.1614	23.061	23.4591	23.5141	19.4972	21.4298	21.384	24.2874	25.7585	25.5095	17.911	18.8199	17.2108	21.0913	20.7267	21.4347	21.979	24.3347	21.5488	18.1515	18.4322	18.2338	25.4363	25.0457	24.1566	23.4175	23.0473	22.7159
		27.2899	27.4561	26.1918	25.5288	25.4909	25.1715	20.9422	21.6115	20.4866	17.1837	17.0429	16.6168	30.4219	31.8475	31.3509	23.0926	23.5633	23.6042	19.6671	21.3946	21.3608	24.0622	25.777	25.5112	17.6985	18.4576	17.2173	21.0445	21.2545	21.9513	21.9006	24.3857	21.5279	18.2514	18.5609	18.4271	25.4038	25.0888	24.8824	23.2337	23.7361	22.8164
		27.1925	27.7917	26.5143	25.5177	25.5551	25.2972	21.0652	21.6149	21.3314	17.1201	17.1419	16.8128	30.1973	31.1419	31.1777	22.5803	23.5302	23.6238	19.6197	21.4794	21.4003	24.2728	25.8591	25.6686	17.5361	18.4804	17.2972	21.0092	21.0564	21.717	21.9956	24.3237	21.8087	18.285	18.7744	18.4532	25.4578	25.0058	24.8879	23.1421	23.5157	22.9808
24hr	BR1	26.6371	24.3625	26.355	25.7994	24.5926	24.6439	23.0723	20.4963	22.3877	19.1455	17.4181	18.4166	31.288	29.7278	30.8906	25.0491	23.2693	24.2005	20.6318	21.1529	20.3479	25.0447	25.3104	24.0098	19.8136	17.4627	18.2672	23.3323	21.9042	22.0337	23.4707	23.5764	23.8245	20.3612	18.9359	19.3303	25.9148	25.401	25.4223	23.4366	23.1355	23.1993
		27.0747	24.4038	26.4361	26.07	24.8796	24.7356	23.3579	20.9971	22.5434	18.7977	17.7943	18.2697	31.375	30.0982	30.8367	25.0857	23.3586	24.1112	21.1523	21.0938	20.6527	24.8678	25.3687	23.7909	20.1491	17.6664	18.4022	23.312	21.948	22.0054	23.6122	23.4998	24.1651	20.5268	18.8793	19.4309	26.2453	25.6146	25.4182	23.5981	23.2748	23.2074
		27.4099	25.0581	27.0302	26.1254	24.6735	25.0456	23.4742	20.9615	22.5845	19.0232	17.8187	18.3845	31.3687	30.125	31.0802	25.0153	23.3793	24.2762	21.3025	21.201	20.913	25.2907	25.382	23.9213	19.9181	17.4495	18.401	23.3024	22.0674	22.0206	23.4983	23.607	24.1959	20.8741	19.0634	19.5517	26.1224	25.5841	25.5615	23.7479	23.2931	23.5139
	BR2	27.5833	25.2935	29.128	26.6456	25.2864	27.4278	27.3092	20.8911	26.7108	19.264	16.9245	18.4307	32.7134	30.1278	34.1824	25.2832	23.8993	24.3921	23.4881	21.1581	22.9841	26.6367	25.4005	26.0507	20.1102	17.2258	22.2228	23.2011	21.6223	22.7598	25.0297	21.5084	27.2048	19.3146	19.1251	20.1315	27.0114	25.2397	27.6541	24.3777	22.7311	25.1701
		27.7562	25.1858	29.9869	26.6199	25.3134	27.5318	27.4866	20.8496	27.0336	19.0032	17.0932	18.5236	32.794	30.2952	33.9138	25.1419	23.299	24.8528	23.5095	21.0478	22.9809	26.9075	25.407	25.9444	20.1311	17.2246	22.4341	23.0187	21.7302	22.5035	25.1845	21.5441	27.3477	19.0705	18.9845	20.2062	26.9223	25.1869	27.3311	24.3335	22.6735	25.3548
		27.4967	25.0642	29.1321	26.7991	25.3909	27.3402	28.0613	20.8279	26.9668	19.0714	17.0291	18.7597	32.6454	29.9574	33.5484	25.2397	23.4049	24.6794	23.4898	21.1064	22.9649	26.7643	25.4152	26.0081	20.0852	17.1042	22.7747	23.1248	21.6195	22.5739	25.5419	21.6842	27.2406	19.2456	19.053	20.1679	27.1204	25.0402	27.5452	24.5392	22.83	25.4287
	BR3	27.1211	26.9864	27.6184	26.9736	25.1154	25.7016	22.7394	21.76	22.7105	18.2902	16.9084	17.9417	31.3718	30.2447	31.1809	23.2368	22.7112	23.5317	21.5772	21.005	21.502	25.7877	25.4231	25.3113	18.8151	17.7947	18.1396	21.7737	21.5033	21.9391	25.2322	24.2805	23.6422	19.2553	18.676	19.2508	24.4745	25.4736	24.7875	23.6496	23.0724	22.9391
		27.2377	27.037	27.4238	26.4622	25.152	25.7584	22.8083	21.7648	23.3895	17.8758	17.0092	17.914	31.0751	30.9029	31.5958	23.2733	22.5773	23.5233	21.5095	21.2152	21.4303	25.9899	25.4273	25.3613	18.4555	17.7761	18.3201	22.768	21.6236	21.794	24.4493	24.1234	23.8419	19.1069	18.5843	19.2459	24.256	25.1665	25.0456	23.429	23.304	23.1471
		27.2586	26.5545	27.4232	26.3037	25.6881	25.5006	22.7897	22.0397	23.4441	18.5725	17.0156	17.9843	30.7068	30.1259	31.2893	23.3036	22.7517	23.6154	21.5283	21.2745	21.4857	26.0035	25.7914	25.434	18.5581	17.5137	18.2799	22.1653	21.2263	21.6566	24.6139	24.5691	24.1378	19.0878	18.6852	19.2199	24.6294	25.2031	25.2281	23.0713	23.1052	23.3211
48hr	BR1	26.551	27.2021	28.5241	25.3431	26.464	26.514	23.3103	24.078	25.3351	18.6319	20.095	20.3774	31.2925	31.2471	33.707	23.2024	22.6336	25.8091	21.4592	21.3323	22.0967	25.7443	24.8049	25.7934	19.6876	20.1373	21.4804	22.8707	22.3189	24.7495	25.7369	26.0203	26.1579	19.5885	19.1484	20.7608	25.6086	25.6081	27.3872	23.5935	23.6076	24.9426
		26.5913	27.3737	28.351	25.3706	26.6725	26.5619	23.4784	24.605	25.8686	18.6649	20.4484	20.4326	31.9323	32.0026	33.3901	23.113	22.5363	25.8572	21.4259	21.2767	22.1776	25.8231	24.865	25.7276	19.8095	19.9188	21.4236	22.9312	22.306	25.0809	25.6016	25.9389	26.475	19.6441	19.1735	20.7615	25.7553	25.7491	27.5865	23.5776	24.036	25.0591
		26.5833	27.1294	28.2724	25.4011	26.7724	26.7282	23.3136	25.0178	25.6571	18.7393	20.5016	20.4204	31.7867	31.5087	32.7971	23.1415	22.5437	25.6927	21.3802	21.3051	22.222	25.7713	24.8619	26.0315	19.7556	19.8547	21.504	23.0006	22.2907	24.3474	25.6648	26.0774	26.2951	19.6227	19.2238	20.772	25.855	25.2369	27.5924	23.7293	24.0594	25.2422
	BR2	29.6723	27.4347	24.0968	28.071	27.054	24.3086	24.1224	24.0356	22.2762	18.2391	19.354	19.0093	33.3109	31.0942	29.0495	23.796	24.7705	22.4719	22.7941	22.0042	21.1711	27.2122	25.8557	25.7699	20.6815	19.2073	17.9556	21.1894	23.7501	21.1627	27.5772	24.2086	24.5603	18.4992	20.3219	19.1866	27.3973	26.2832	23.2773	26.4323	24.3135	21.3226
		29.3298	27.4126	24.3748	27.8313	27.0321	24.2249	24.2455	23.9395	22.5328	18.1721	19.442	19.1194	33.3448	31.5541	29.2086	23.7776	24.7523	22.3606	22.6135	22.0983	21.066	27.1924	26.0578	25.9172	21.0402	19.3174	18.4083	21.3099	23.9004	21.0775	27.635	24.173	24.4096	18.4316	20.4096	19.2503	27.526	26.2438	23.3309	26.3745	24.4953	21.2113
		29.2773	27.137	24.2688	27.3138	27.0617	24.2142	24.6676	23.9918	22.6316	18.2053	19.4151	19.0018	32.464	30.7551	29.1879	23.7624	24.6848	22.5795	22.6657	22.0392	21.1814	27.2351	25.9202	26.2679	20.5748	19.2551	18.3253	21.1935	23.6317	21.1167	27.5643	24.3381	25.3853	18.46	20.4485	19.2426	27.51	26.1357	23.2395	26.4524	24.3762	21.1182
	BR3	27.9858	26.1497	26.916	26.3203	24.8514	25.3233	24.7982	21.9709	22.6322	18.4045	17.4373	17.9092	33.42	31.602	30.9213	23.2644	22.177	22.3645	22.743	20.5771	21.0684	26.5857	24.2824	25.6782	20.7807	18.2245	19.3673	21.8852	21.2974	21.5299	27.6739	24.9905	25.0165	19.2166	18.4559	18.1671	26.5542	24.6472	24.3154	24.8144	22.6566	23.4206
		28.3533	25.7949	26.5488	26.3543	25.0052	26.0018	24.9906	22.1261	22.8209	18.242	17.1812	18.0132	33.1512	31.6191	31.0792	23.2378	22.5185	22.3214	22.7029	21.004	21.01	26.6034	24.2156	25.879	20.6158	18.4248	19.4509	22.1328	21.2137	21.5169	26.73	24.6353	25.0824	19.1608	18.1828	18.0268	26.6975	24.4653	24.5875	24.9135	22.6718	23.3671
		28.2495	25.8613	26.636	26.6948	25.0943	25.8353	24.4455	22.4573	23.0646	18.5873	17.5707	18.4517	33.2461	32.2285	30.6768	23.3617	22.1234	22.3512	22.7522	20.9144	21.0359	26.6858	24.1309	25.9261	20.655	18.2045	19.2767	22.0075	21.7897	21.58	26.966	24.8959	25.0551	19.24	18.6918	18.393	26.6258	24.4933	24.4855	24.8938	22.6851	23.6359
		G6PD	IPO8	PGK1	PP1A	HMBS	GUSB	UBC	YWHAZ	GAPDH	HPRT1	ACTB	B2M	TBP	TFRC
Untreated	BR1	25.0207	23.0792	19.2689	16.5394	29.3243	23.7488	19.6587	23.4035	17.173	21.293	19.1192	18.3332	23.7111	21.1322
		24.1654	23.2219	19.8529	16.1027	30.1142	23.2127	20.201	23.469	17.4829	21.1085	19.2801	18.49	24.36	21.1875
		24.2688	23.2953	19.9733	16.4851	29.3354	23.227	20.1315	23.9304	17.1832	21.5563	19.2994	18.5123	24.2923	21.0932
	BR2	26.5652	24.9751	22.226	17.5245	32.4719	23.6723	21.2684	25.5234	19.0983	20.5451	21.0502	17.0492	24.3287	21.1718
		26.1399	25.1895	22.2275	17.5093	32.5219	23.78	21.2454	25.6252	19.0563	20.6199	21.1345	17.1119	24.2426	21.2909
		25.9175	24.7232	22.5015	17.4695	32.3802	23.7079	21.2742	25.6806	19.2119	20.7882	21.0686	17.154	24.2011	21.453
	BR3	27.3791	24.9445	21.2066	16.5376	32.1084	24.0675	22.0802	26.0176	18.0124	21.0413	22.3051	18.3432	24.7466	23.2792
		27.2743	25.7285	21.3637	17.0756	32.1686	24.1566	22.0176	26.0368	18.2864	21.1073	22.8501	18.3213	24.9151	23.287
		27.2417	25.6408	21.5561	17.4231	32.2175	24.1403	22.1751	26.1024	18.4722	20.68	22.2773	18.0496	25.5113	23.228

## Sheet: SCC-1483
SCC-1483
		G6PD			IPO8			PGK1			PP1A			HMBS			GUSB			UBC			YWHAZ			GAPDH			HPRT1			ACTB			B2M			TBP			TFRC
		2Gy	4Gy	6Gy	2Gy	4Gy	6Gy	2Gy	4Gy	6Gy	2Gy	4Gy	6Gy	2Gy	4Gy	6Gy	2Gy	4Gy	6Gy	2Gy	4Gy	6Gy	2Gy	4Gy	6Gy	2Gy	4Gy	6Gy	2Gy	4Gy	6Gy	2Gy	4Gy	6Gy	2Gy	4Gy	6Gy	2Gy	4Gy	6Gy	2Gy	4Gy	6Gy
5min	BR1	20.8932	21.6854	22.0823	22.0706	22.1091	22.2802	18.4372	18.5788	18.3428	15.4927	15.6034	16.0369	27.0021	27.4926	27.3833	22.1331	22.0632	21.988	19.1034	19.2178	18.4376	24.2356	24.135	24.2865	15.229	15.052	14.8677	20.2867	20.351	20.5414	17.6952	17.7795	17.4493	18.6115	18.4538	18.6684	23.0741	23.046	23.0093	19.4655	19.3641	19.5089
		21.6145	22.2029	22.1957	22.0315	22.2412	22.0289	18.7106	18.5628	18.6322	15.6397	15.7091	15.9049	27.739	27.73	27.4381	22.0284	22.2267	22.0746	19.4153	18.7408	18.7594	23.7753	23.9551	23.9557	15.3772	15.0267	14.8862	20.6185	20.2521	19.9077	17.7872	17.8726	17.9564	18.5022	18.5034	18.4449	23.2146	23.3171	23.1588	19.6504	19.5269	19.2234
		21.6892	22.5002	21.9561	22.3408	22.2395	22.2252	18.8121	18.7434	18.6671	15.8078	15.5717	16.3326	27.1225	27.4821	27.6509	21.9114	22.1797	22.2259	19.3315	18.8915	18.9965	24.3145	24.0324	24.42	14.9396	15.176	14.9113	20.6123	20.1225	20.5153	18.0394	18.1496	18.0854	19.0123	18.7658	18.8483	23.1835	23.2377	23.13	19.6715	19.5304	19.4081
	BR2	27.2481	23.428	26.0161	26.1086	23.5822	24.9239	21.5694	19.7571	20.5184	17.0046	17.5239	16.6169	32.0102	28.3852	30.5282	22.3855	22.4933	22.2825	21.6196	20.4051	20.4398	25.5171	24.8335	24.736	18.8864	16.1948	18.125	20.2432	19.564	21.456	22.1847	20.2271	20.7587	19.4794	18.4925	19.0744	26.5452	24.3165	25.0119	24.1886	20.5957	23.0868
		27.2659	23.407	25.898	26.1124	23.7642	25.0627	21.5357	19.764	20.4848	16.8548	17.1293	16.6147	31.7839	28.8795	29.7611	22.3147	22.579	22.3979	21.5109	20.4231	20.4907	25.4206	25.0016	24.6429	18.5214	16.2336	18.2968	20.1269	19.5618	20.7256	22.1381	20.3349	20.6644	19.4391	18.6807	19.1559	26.701	24.3789	25.2501	23.9383	20.4807	22.6662
		27.4019	23.4223	26.0344	26.0818	23.6957	25.0046	21.5077	20.0666	20.4888	16.877	17.2253	16.8108	31.6701	29.0276	29.7101	22.4523	22.4936	22.3725	21.5579	20.3941	20.4933	25.4795	25.2742	24.7212	18.5172	16.3553	17.6554	20.1528	19.6828	20.5144	22.3524	20.7138	20.8579	19.5454	18.944	18.9391	26.6063	24.5364	25.204	23.8797	20.6678	22.8387
	BR3	24.2714	23.6807	24.9939	24.9433	24.2622	25.2583	21.6067	21.1741	21.4275	16.9323	16.5192	17.1923	31.2601	30.2658	30.4298	23.2495	22.7271	22.5934	21.4965	20.8979	21.2228	24.263	23.848	24.2726	18.281	17.6471	18.304	21.5196	21.9538	21.5908	21.8678	21.0686	22.1175	18.9269	18.4367	19.1334	25.2319	24.9031	24.6434	21.682	20.5981	21.5414
		24.0788	23.6016	25.0064	25.0161	24.3696	25.1535	21.7196	21.0656	21.3953	17.0525	16.3761	16.7863	31.1881	30.1278	29.8061	23.2164	22.9041	22.5504	21.4145	20.7738	21.0974	24.1899	23.7583	24.2399	18.3102	17.6685	18.0641	21.8351	21.392	21.5632	21.8019	21.0161	22.0116	18.7715	18.4583	19.3237	25.3052	24.7462	24.6163	21.6032	20.6329	21.5938
		24.2149	23.5738	24.6259	24.9981	24.4294	25.2319	21.703	21.1317	21.3572	16.9044	16.258	16.7147	30.9087	30.0519	30.3791	23.1832	22.8558	22.7658	21.5073	21.4828	21.1817	24.2636	23.8202	24.3824	18.1927	17.6421	18.0058	21.5126	21.2105	21.6777	21.9556	21.0054	22.0934	18.7534	18.4139	19.2297	25.2413	24.3672	24.6623	21.5954	20.6204	21.7792
60min	BR1	21.3249	20.7019	21.7994	22.0151	21.5567	21.6497	18.1367	18.1369	18.1087	16.2204	15.2646	15.9275	27.1384	27.5605	27.3172	21.5104	21.7539	21.5636	19.2234	18.607	18.1428	23.5121	23.878	23.7289	14.915	14.7247	14.8352	20.1759	20.0296	20.608	17.084	17.5008	17.3179	18.6024	18.372	18.2598	22.6888	22.6433	23.4862	19.06	18.9177	19.2603
		21.4394	21.0123	21.9086	21.8118	21.7908	21.6425	18.2104	18.3702	18.4759	16.4938	15.1944	15.1871	27.5895	27.2092	27.7351	21.5868	21.4014	22.1093	18.6788	18.6506	18.9038	23.9592	24.265	23.8055	14.6573	14.9448	14.8948	20.0686	19.738	20.0646	17.5921	17.7464	17.9759	18.5077	18.2106	18.6329	22.8073	22.8148	23.8675	19.139	19.1694	19.3689
		21.7209	21.2556	22.3191	21.8282	21.5825	21.9431	18.4167	18.2407	18.3502	16.3123	15.2342	15.2936	27.4137	27.4944	27.9573	21.4068	21.6053	21.5573	18.2354	17.875	18.3986	23.5271	23.8649	23.7702	14.7085	14.6854	15.0626	20.1757	19.8382	19.7516	17.759	17.8167	17.7279	18.4563	19.0112	18.4468	22.9736	23.0353	23.199	19.4856	19.3282	19.4101
	BR2	24.4023	23.541	24.5261	24.5926	23.4247	25.1257	19.5131	20.2737	20.5748	16.777	16.9863	18.3222	29.2559	29.8526	29.5576	22.4443	23.3436	23.3101	20.0493	21.3049	21.1775	24.5167	25.2637	25.2736	16.2518	16.4162	18.3556	21.2654	20.6599	22.134	18.6413	21.0753	20.3724	19.5999	18.3899	20.7741	24.738	24.6066	24.7821	21.5721	20.7766	22.0718
		24.4646	23.566	24.3239	24.6325	23.5438	25.1573	19.194	20.2932	20.5986	16.6554	16.956	18.4258	29.2193	30.071	29.215	22.4508	23.3706	23.3898	20.0247	21.3285	21.2453	24.5669	25.3567	25.1884	15.9043	16.4505	17.5751	21.3189	20.7321	22.0676	18.8313	21.0866	20.3989	19.9969	18.4249	20.5234	25.021	24.7843	24.7123	21.8037	20.6573	22.0502
		24.418	23.4906	24.7788	24.6937	23.5716	25.1626	19.0251	20.3374	20.5433	16.5691	17.0032	18.5481	29.0442	29.9048	29.3117	22.4077	23.4059	23.3964	20.1013	21.3935	21.176	24.6405	25.2929	25.1922	15.9572	16.2793	17.4701	21.3767	20.6497	21.7418	18.9497	21.3696	20.3063	20.4494	18.408	20.4809	24.5608	24.7242	25.1302	22.1705	20.6635	22.186
	BR3	24.7048	23.9104	23.4298	25.0447	24.7502	25.4827	21.9031	21.2816	21.4239	16.9588	17.4345	17.1606	31.2604	30.3609	30.675	23.1516	23.0434	23.1019	21.4551	21.1905	21.0861	24.3783	24.3511	24.4175	18.5605	19.5665	18.3767	21.5293	20.0951	21.9613	22.3828	22.0769	20.5546	18.8816	19.0946	19.4827	25.4233	25.0012	24.788	21.6201	21.3333	21.1512
		24.5162	24.1699	23.3304	25.2096	24.8807	24.9268	21.8379	21.3843	21.4458	17.0291	17.0945	17.1207	31.1696	30.4762	30.4541	23.1987	23.0896	23.1367	21.446	21.3518	20.9268	24.4983	24.3656	24.3848	18.4746	20.1429	18.197	21.835	20.1928	21.7915	22.3866	22.1892	20.5798	18.9298	19.0268	19.5724	25.4654	25.0879	24.7451	22.2472	21.2988	21.0097
		24.4136	24.3321	23.36	25.1971	24.8969	24.7227	21.9302	21.4711	21.4632	17.0699	17.428	16.9683	30.7184	30.73	30.5891	23.1544	22.7819	23.0967	21.436	21.3199	20.9028	24.477	24.2062	24.377	18.2693	20.1958	18.2354	21.4516	20.1785	21.717	22.5875	22.4584	20.5225	19.0884	18.8188	19.5281	25.3551	24.9536	24.7249	21.8181	21.6516	21.1382
5hr	BR1	21.6737	21.3375	22.0836	21.9115	22.6483	22.994	18.35	19.4531	19.4785	15.4919	16.7541	16.4586	27.4316	28.2461	28.7197	21.7163	22.3916	21.8917	19.0552	19.2176	19.9819	24.173	24.0657	24.8138	15.326	15.4647	15.6576	20.159	21.0317	20.5452	17.8366	18.059	18.4218	18.4743	18.7451	18.4697	22.8387	23.3263	23.4759	19.2164	19.6938	19.7509
		22.0727	21.4916	22.358	22.0439	22.7492	22.8029	18.7293	19.4785	19.6452	15.5632	17.0667	16.5419	27.4358	28.1911	28.4563	21.9144	22.3468	22.335	18.6737	19.5938	19.369	24.1237	24.3381	24.0796	14.9567	15.672	15.9928	20.3249	20.7345	20.6702	18.0409	18.1967	18.6739	18.7401	18.8524	18.4586	23.124	23.5841	23.7001	19.2369	19.6967	19.7028
		22.6457	22.1054	22.301	22.1283	23.1328	22.9671	18.5158	19.695	19.8842	15.3768	17.0235	16.2294	27.7054	28.3711	28.5494	21.9745	22.4318	21.9528	18.8854	19.5681	19.3209	24.109	24.5259	24.3048	15.1388	15.7893	15.6619	20.4578	20.9364	20.5614	18.1284	18.555	18.7257	19.1077	19.54	18.7606	23.0554	23.688	23.5435	19.4405	20.2125	20.1803
	BR2	25.9631	24.4981	24.5191	24.2968	24.6208	24.0483	19.1659	20.1087	19.5438	16.468	17.4274	16.4467	29.9949	28.915	28.7228	22.2329	22.5664	21.9942	20.4325	20.5594	19.6744	25.076	25.3109	24.9502	18.0951	16.7362	17.4866	21.2255	21.2144	21.0754	20.9707	19.2576	19.5269	19.2461	19.5169	19.361	24.6017	24.088	24.3748	22.3874	21.376	21.5653
		25.705	24.2806	24.3582	24.6361	24.5971	24.0628	19.2599	20.2137	19.629	16.5064	17.5158	16.597	29.5965	29.2661	28.5642	22.2605	22.5789	22.0739	20.4058	20.5613	19.7602	25.0773	25.199	24.5906	17.7189	16.8857	16.579	21.0495	21.3327	21.2125	21.116	19.386	19.4974	19.5536	19.5937	19.2378	25.1288	24.0009	24.0889	22.2552	21.3063	21.1535
		25.6738	24.2671	24.2685	24.3546	24.7133	24.0582	19.37	20.2405	19.5902	16.7399	17.5516	16.5501	29.8503	28.9563	28.8806	22.3022	22.7176	22.1074	20.4007	20.6285	19.6834	25.0697	25.2689	24.8212	18.1081	16.5249	17.0299	21.4601	21.273	21.1868	21.2172	19.4903	19.6365	19.5862	19.7319	19.2507	24.8239	23.8683	24.1967	22.4835	21.4911	21.7662
	BR3	24.7391	25.2517	23.469	25.053	25.1926	24.0855	21.8626	22.2551	20.9617	17.5317	17.2649	16.8984	30.6585	31.127	30.0293	23.5146	22.9396	22.6376	21.8606	21.3265	20.5387	25.1669	24.9314	24.3848	18.0572	18.7104	17.6562	22.1244	22.0314	21.5357	21.5501	22.8095	20.2978	19.7727	19.6368	19.3899	25.5	25.3693	24.0971	21.8719	21.5391	20.479
		24.5286	25.2775	23.4246	25.1505	25.1194	24.0279	21.917	22.359	21.0528	17.4911	17.6435	16.8069	30.636	30.8288	29.5785	23.7109	22.9928	22.7299	21.8736	21.3396	20.4104	25.2201	25.062	24.3152	18.1378	18.8683	17.7693	22.2559	22.2646	21.7863	21.7344	22.2394	20.3538	19.7677	20.1135	19.4018	25.4268	25.0524	24.0886	21.8756	21.5937	20.5696
		24.4439	25.2443	23.1905	25.223	25.1332	24.0603	21.8666	22.2755	20.912	17.4285	17.2579	16.7364	30.5878	31.0072	29.9686	23.6469	22.9585	22.7322	21.8832	21.3422	20.7282	25.2192	25.1251	24.3387	17.9022	18.8368	17.6253	22.2359	22.0952	21.6773	21.8273	22.3199	20.5654	19.6392	19.6945	19.5016	25.254	25.2788	24.2133	21.9801	21.6138	20.6759
24hr	BR1	21.4476	21.6748	21.3743	22.7016	22.6077	23.043	19.4741	19.496	20.103	16.7366	16.7912	17.5695	27.8034	28.0442	28.6615	22.0343	21.878	22.1315	19.1526	19.037	18.9563	24.3893	24.8408	24.9825	15.5085	15.3911	15.8816	20.3724	20.9202	21.8552	18.4614	18.5845	18.7889	18.4321	18.1421	18.7484	23.1617	23.1033	23.4598	19.4042	19.393	19.5766
		21.9888	21.7928	21.4817	22.6677	22.5342	23.0217	19.4969	19.6304	19.8874	16.9563	16.6752	16.7623	28.2306	28.103	28.6119	22.0874	21.7127	22.0147	19.3155	19.2773	19.4975	24.3844	24.8899	24.6112	15.5005	15.5691	15.7972	20.6824	20.6003	21.8033	18.4187	18.6585	19.028	18.1493	18.2534	18.2506	23.2895	23.2782	23.5614	19.433	19.4346	19.6653
		22.2075	21.8501	21.7212	22.71	23.0666	23.1717	19.7306	19.7931	19.9831	16.6964	16.1989	16.7702	28.0927	27.9641	28.2955	22.1147	21.7258	22.0242	19.0512	19.3706	19.8932	24.733	24.8452	24.8383	15.5131	15.4832	15.7586	20.4002	21.0575	21.5544	18.6778	18.6772	19.0686	18.3909	18.3758	18.7007	23.4399	23.2404	23.6511	19.6546	19.6226	19.9991
	BR2	24.2966	22.5301	24.5652	24.5591	22.8556	24.5252	21.1977	19.4675	21.4462	17.2507	16.2941	17.0136	29.5134	28.1894	30.6288	23.319	22.1464	22.6501	21.2941	20.3473	21.2864	26.2672	24.5569	25.7735	16.9083	15.7787	17.443	21.9397	21.058	21.4306	21.4422	19.706	22.1779	19.3153	18.3114	18.8476	25.3461	23.5316	25.4042	21.2332	19.6706	21.6183
		24.2653	22.3866	24.4364	24.4785	22.9666	24.4687	21.1616	19.5395	21.5511	17.1158	16.5215	17.043	29.4031	28.3666	30.2422	23.3016	22.1587	22.7062	21.2342	20.309	21.2967	26.2335	24.5433	25.8724	17.1225	15.638	17.5366	22.0347	20.9817	21.9231	21.3451	19.6012	22.1789	19.2141	18.3964	19.2592	25.0035	23.5307	25.2142	21.2049	19.8221	21.7482
		24.4003	22.3683	24.4458	24.531	23.0058	25.0147	21.2577	19.5584	21.4044	17.2828	16.4128	17.0741	29.6986	28.0355	30.4133	23.338	22.3297	22.8987	21.3144	20.3654	21.2911	26.19	24.6341	26.0412	17.0154	15.4689	17.4791	22.019	21.0156	21.4844	21.5022	19.7158	22.2443	19.452	18.3921	19.0404	25.0295	23.5929	25.243	21.2666	20	21.8461
	BR3	23.006	22.9596	24.6886	23.4683	23.188	24.4831	19.9212	20.3134	21.3056	16.6268	17.3273	17.157	28.8248	28.3602	30.2252	22.8073	22.7418	22.8084	20.6498	20.7748	21.3227	25.3331	24.9488	25.7448	16.1508	16.981	17.8948	21.2266	22.1651	21.5952	20.5512	20.2116	21.7748	18.5554	19.5303	19.2946	24.0899	24.0068	24.9117	20.2622	20.1119	21.4746
		23.0525	22.8119	24.6666	23.43	23.2552	24.4075	19.8858	20.2224	21.1781	16.6631	17.21	17.1469	28.6215	28.5016	30.0959	22.805	22.9096	22.9421	20.7269	20.7628	21.3186	25.4357	25.0533	25.6392	16.0563	16.6568	17.7926	21.3187	22.1712	21.9813	20.4659	20.161	21.7883	18.7106	19.4158	19.2777	24.2171	23.9756	25.1222	20.2542	20.0027	21.4688
		23.0298	22.7312	24.5386	23.5942	23.2016	24.4502	19.8498	20.2433	21.3011	17.4797	17.2922	17.1267	28.496	28.6049	30.4793	22.8187	22.739	22.8678	20.632	20.9202	21.2555	25.3783	25.0039	25.6695	16.0723	16.6471	17.6685	21.2974	22.2443	21.6065	20.4954	20.2227	21.8463	18.6085	19.4158	19.279	24.168	24.0002	25.0362	20.5127	20.1744	21.5528
48hr	BR1	24.5697	24.5496	22.6081	25.7335	24.1838	24.1352	23.2008	21.8729	21.7767	19.561	18.7096	18.7775	31.1499	29.9946	29.1281	24.4996	23.3172	23.3121	21.828	20.4225	20.6085	24.4115	24.1934	23.8488	18.4142	17.8597	17.048	23.7061	21.3953	22.2226	22.7346	21.4216	20.7824	20.9902	20.0519	20.0158	25.654	24.6971	24.33	22.1769	21.0797	20.7426
		24.5933	24.3427	22.6828	25.6265	24.3873	24.2165	23.4026	21.5644	22.2004	19.6853	19.462	18.8948	30.8193	29.4883	29.0017	24.5375	23.2999	23.1825	21.4524	20.8106	20.455	25.1704	23.3535	24.0651	18.6324	17.8387	17.3168	23.6005	21.1877	22.1244	22.8179	21.7469	20.9974	20.6649	20.6693	19.6406	26.0038	24.9601	24.3675	22.4941	21.2139	20.7354
		25.0567	24.1825	22.7292	26.0077	24.8908	24.1926	23.3642	22.0109	22.2099	20.2898	19.356	19.0451	30.4133	29.9302	29.3595	24.5281	23.6363	23.3883	21.5712	20.4944	21.0723	25.3096	24.0312	23.4487	18.4333	17.748	17.3255	23.7357	21.4389	22.2336	22.7649	21.5601	20.9472	21.2189	20.0329	20.3438	26.0539	24.535	24.5987	22.4057	21.3448	20.8763
	BR2	27.0415	24.8506	25.0944	25.3677	24.2605	24.8716	22.652	20.6523	22.3731	17.4203	17.0895	16.8273	31.5093	28.937	31.3554	22.3592	22.0353	22.7813	21.3502	19.824	21.0564	27.0686	25.754	26.5018	19.787	17.3863	18.4837	22.485	21.5731	21.4905	24.488	21.2597	23.2493	19.7777	18.8371	18.7213	26.3984	24.5363	25.3433	23.8918	21.4388	22.1646
		27.0699	24.4915	25.1115	25.3205	24.3612	24.8117	23.1482	20.7519	22.4147	17.3672	17.198	16.8715	31.6024	29.0912	31.1018	22.3975	22.0912	22.8382	21.4219	19.7779	21.0321	26.8724	25.9164	26.494	20.3793	17.1626	18.4181	22.6043	21.4695	21.4232	24.4397	21.2814	23.2645	19.9742	18.9184	18.9589	26.4707	24.5284	25.2532	23.8065	21.7324	22.192
		27.0946	24.7092	25.2152	25.3497	24.3597	25.2028	22.4519	20.7387	22.4096	17.3769	17.1799	16.9897	31.2561	29.1481	31.1158	22.3458	21.9929	23.0212	21.4903	19.8757	20.9332	26.7211	25.8266	26.6531	20.043	17.2763	18.2794	22.7487	21.2459	21.7181	24.9723	21.4094	23.2689	19.4363	18.7109	19.0161	26.1317	24.8603	25.3314	23.8391	21.8787	22.2757
	BR3	23.7907	23.0621	23.2421	23.8941	23.8673	23.7987	20.4124	20.7741	21.2305	16.2521	17.6725	17.6316	28.8013	28.7068	29.0499	22.0143	22.6101	22.496	20.2671	20.7954	20.6286	24.8036	26.0717	26.0295	16.3861	17.2262	16.9828	20.698	22.3241	22.572	21.392	21.0821	20.8163	17.9472	19.3048	19.2548	24.4388	24.3454	24.0847	21.2193	22.2017	22.3992
		23.9087	23.0166	23.1274	23.9446	24.0849	23.8873	20.3963	20.5183	21.185	16.0497	17.572	17.5273	28.9444	28.6578	28.9038	21.9879	22.4696	22.6659	20.2432	20.7386	20.5791	24.7985	26.2088	25.9743	16.5796	17.0088	16.737	20.6469	22.4593	22.6082	21.4676	20.8014	20.744	17.9894	19.3523	19.1867	24.3257	24.2171	24.0247	21.2856	22.2131	22.4179
		23.7987	22.8731	23.1664	23.97	23.899	23.7485	20.4555	20.5347	21.2003	16.2892	17.5964	17.496	28.89	28.4548	28.8042	21.9677	22.5917	22.5545	20.2623	20.6955	20.7061	24.7589	26.1565	26.38	16.149	16.853	16.7521	20.6009	22.2556	22.4711	21.3608	20.8075	20.8104	17.7365	19.2481	19.1961	24.2705	24.4051	24.0639	21.2435	22.2558	22.3358
		G6PD	IPO8	PGK1	PP1A	HMBS	GUSB	UBC	YWHAZ	GAPDH	HPRT1	ACTB	B2M	TBP	TFRC
Untreated	BR1	20.9041	22.356	18.7634	16.1539	27.44	22.1705	19.1435	24.1881	15.3343	21.4372	18.1057	19.4139	23.2387	19.4995
		21.0431	22.5024	19.0926	15.8859	27.647	22.4248	19.3996	24.3114	15.3694	21.1298	18.3073	19.2238	23.3029	19.6038
		21.5597	22.5398	19.1658	16.3637	28.0308	22.5571	19.3395	23.9377	15.8277	21.178	18.3209	19.2514	23.3253	20.088
	BR2	25.3011	25.0385	20.0215	17.0649	28.8325	22.1587	20.2523	24.2854	15.7107	20.1337	19.2817	18.578	23.418	21.9468
		25.9132	24.9139	19.9618	16.811	29.0774	22.2327	20.0501	24.4229	16.0048	20.0611	19.2649	18.7601	23.4541	21.433
		25.5507	24.4595	20.161	16.655	28.7467	22.2176	20.0406	24.3803	16.0758	19.9744	19.3966	18.8424	23.51	21.2124
	BR3	25.4824	25.9588	22.1656	17.1987	30.7236	23.5135	22.1569	24.777	18.3498	21.8799	22.5742	18.9923	25.2978	22.0856
		25.4986	25.8101	22.2043	17.3685	30.7503	23.5406	22.1884	25.1312	18.0197	22.3003	22.4545	19.0019	25.2455	22.1116
		25.1384	25.7831	22.0906	17.9374	30.7937	23.6242	22.1852	24.9176	18.2192	22.0045	22.3962	19.0894	25.3666	22.2506
